# Supplementary material for: Mitochondrial-nuclear coadaptation revealed through mtDNA replacements in Saccharomyces cerevisiae
Source: BMC Evol Biol. 2020 Sep 25;20:128. doi: 10.1186/s12862-020-01685-6 (PMC7517635; doi:10.1186/s12862-020-01685-6)
Supplement: Supplementary file 1 — Additional file 1: Table S1. Strain table. Table S2. SNP table for mitochondrial coding sequences for the 15 parental strains. Allzle numbering is arbitrary. Table S3. Mitochondrial coding sequence statistics. Table S4. Mitochondrial × nuclear interactions (mt × n) within single environments. To determine the significance of each term, ANOVAs comparing the full model with a model lacking the indicated term were evaluated. Each factor was treated as a random effect. Full model: n + mt + (mt × n). Table S5. Phenotypic variance analysis to show the amount of variance contributed by mitochondrial, nuclear background, and mitonuclear interactions in all growth conditions. Table S6. Mitochondrial × nuclear × environment interactions (mt × n × e). To determine the significance of each term, ANOVAs comparing the full model with a model lacking the indicated term were evaluated. Each factor was treated as a random effect. Full model: n + mt + e + (mt × n) + (n × e) + (mt × e) + (mt × n × e). Table S7. Phenotypic variance of strains with original, synthetic, and all possible mitonuclear combinations across all growth conditions. Student’s t-test were performed to determine whether the difference among strains with original and synthetic combinations is statistically significant. Table S8. Fixed effect model, two-way ANOVA table showing mt × n interactions for each mtDNA exchange between two strains. The P values for genetic terms (nuclear, mitochondrial, mitonuclear epistasis), type of epistasis, and estimated strength of epistasis were provided for each pairwise mtDNA exchange. Table S9. Numbers of significant mitonuclear tests following mtDNA exchanges within and between clades. Table S10. Mitochondrial genotype-phenotype association tests. [file 12862_2020_1685_MOESM1_ESM.xlsx]

## Sheet: Table S1
Table S1. Strain list
Strain	Nuclear Genotype	Mitotype	Nuclear Origin (clade from (Peters 2018)	Mitochondrial Origin	Ecological Niche	Genotype	Reference	Comments
NCYC3583	W303	W303	Mosaic (M3)	Mosaic	Lab	Mata ho::HygMX ura3::KanMX	Cubillos, et al. 2009	Parental strain
NCYC3585	273614N	273614N	Mosaic (M2)	Mosaic	Clinical	Mata ho::HygMX ura3::KanMX	Cubillos, et al. 2009	Parental strain
NCYC3587	322134S	322134S	Mosaic	Mosaic	Clinical	Mata ho::HygMX ura3::KanMX	Cubillos, et al. 2009	Parental strain
NCYC3588	Y55	Y55	West African (M3)	West African	Wine	Mata ho::HygMX ura3::KanMX	Cubillos, et al. 2009	Parental strain
NCYC3589	UWOPS83-787.3	UWOPS83-787.3	Mosaic	Mosaic	Fruit	Mata ho::HygMX ura3::KanMX	Cubillos, et al. 2009	Parental strain
NCYC3590	SK1	SK1	West African (13. African palm wine)	West African	Soil	Mata ho::HygMX ura3::KanMX	Cubillos, et al. 2009	Parental strain
NCYC3591	BC187	BC187	Wine European	Wine European	Wine	Mata ho::HygMX ura3::KanMX	Cubillos, et al. 2009	Parental strain
NCYC3593	YJM981	YJM981	Wine European (1.subclade 2)	Wine European	Clinical	Mata ho::HygMX ura3::KanMX	Cubillos, et al. 2009	Parental strain
NCYC3594	L1528	L1528	Wine European (1)	Wine European	Wine	Mata ho::HygMX ura3::KanMX	Cubillos, et al. 2009	Parental strain
NCYC3594	YJM975	YJM975	Wine European (1.subclade 2)	Wine European	Clinical	Mata ho::HygMX ura3::KanMX	Cubillos, et al. 2009	Parental strain
NCYC3595	DBVPG1373	DBVPG1373	Wine European	Wine European	Soil	Mata ho::HygMX ura3::KanMX	Cubillos, et al. 2009	Parental strain
NCYC3599	YIIc17_E5	YIIc17_E5	Mosaic (M2)	Mosaic	Wine	Mata ho::HygMX ura3::KanMX	Cubillos, et al. 2009	Parental strain
NCYC3600	DBVPG6044	DBVPG6044	West African (M3)	West African	Wine	Mata ho::HygMX ura3::KanMX	Cubillos, et al. 2009	Parental strain
NCYC3605	Y12	Y12	Sake (26. Asian fermentation)	Sake	Wine	Mata ho::HygMX ura3::KanMX	Cubillos, et al. 2009	Parental strain
NCYC3606	YPS606	YPS606	North American (23. North Am. Oak)	North American	Oak	Mata ho::HygMX ura3::KanMX	Cubillos, et al. 2009	Parental strain
10a1𝜌ᵒ	UWOPS83-787.3	𝜌ᵒ	Mosaic	Mosaic	Fruit	Mata ho::HygMX ura3::KanMX	This study	Parental strain devoid of mtDNA
11a1𝜌ᵒ	SK1	𝜌ᵒ	West African	West African	Soil	Mata ho::HygMX ura3::KanMX	This study	Parental strain devoid of mtDNA
12a1𝜌ᵒ	BC187	𝜌ᵒ	Wine European	Wine European	Wine	Mata ho::HygMX ura3::KanMX	This study	Parental strain devoid of mtDNA
14a1𝜌ᵒ	YJM981	𝜌ᵒ	Wine European	Wine European	Clinical	Mata ho::HygMX ura3::KanMX	This study	Parental strain devoid of mtDNA
15a1𝜌ᵒ	YJM975	𝜌ᵒ	Wine European	Wine European	Clinical	Mata ho::HygMX ura3::KanMX	This study	Parental strain devoid of mtDNA
16a1𝜌ᵒ	DBVPG1373	𝜌ᵒ	Wine European	Wine European	Soil	Mata ho::HygMX ura3::KanMX	This study	Parental strain devoid of mtDNA
20a1𝜌ᵒ	L1528	𝜌ᵒ	Wine European	Wine European	Wine	Mata ho::HygMX ura3::KanMX	This study	Parental strain devoid of mtDNA
21a1𝜌ᵒ	DBVPG6044	𝜌ᵒ	West African	West African	Wine	Mata ho::HygMX ura3::KanMX	This study	Parental strain devoid of mtDNA
26a1𝜌ᵒ	Y12	𝜌ᵒ	Sake	Sake	Wine	Mata ho::HygMX ura3::KanMX	This study	Parental strain devoid of mtDNA
27a1𝜌ᵒ	YPS606	𝜌ᵒ	North American	North American	Oak	Mata ho::HygMX ura3::KanMX	This study	Parental strain devoid of mtDNA
3a1𝜌ᵒ	W303	𝜌ᵒ	Mosaic	Mosaic	Lab	Mata ho::HygMX ura3::KanMX	This study	Parental strain devoid of mtDNA
6a1𝜌ᵒ	273614N	𝜌ᵒ	Mosaic	Mosaic	Clinical	Mata ho::HygMX ura3::KanMX	This study	Parental strain devoid of mtDNA
7a1𝜌ᵒ	YIIc17_E5	𝜌ᵒ	Mosaic	Mosaic	Wine	Mata ho::HygMX ura3::KanMX	This study	Parental strain devoid of mtDNA
8a1𝜌ᵒ	322134S	𝜌ᵒ	Mosaic	Mosaic	Clinical	Mata ho::HygMX ura3::KanMX	This study	Parental strain devoid of mtDNA
9a1𝜌ᵒ	Y55	𝜌ᵒ	West African	West African	Fruit	Mata ho::HygMX ura3::KanMX	This study	Parental strain devoid of mtDNA
NAB32	kar1-1 nuclear background	𝜌ᵒ	N/A			Matalpha ade2-101 arg8::URA3 ura3-52 kar1-1		Cargo strain
SPk10	kar1-1 nuclear background	UWOPS83-787.3	N/A	Mosaic		Matalpha ade2-101 arg8::URA3 ura3-52 kar1-2	This study	Cargo strain
SPk11	kar1-1 nuclear background	SK1	N/A	West African		Matalpha ade2-101 arg8::URA3 ura3-52 kar1-3	This study	Cargo strain
SPk12	kar1-1 nuclear background	BC187	N/A	Wine European		Matalpha ade2-101 arg8::URA3 ura3-52 kar1-4	This study	Cargo strain
SPk14	kar1-1 nuclear background	YJM981	N/A	Wine European		Matalpha ade2-101 arg8::URA3 ura3-52 kar1-5	This study	Cargo strain
SPk15	kar1-1 nuclear background	YJM975	N/A	Wine European		Matalpha ade2-101 arg8::URA3 ura3-52 kar1-6	This study	Cargo strain
SPk16	kar1-1 nuclear background	DBVPG1373	N/A	Wine European		Matalpha ade2-101 arg8::URA3 ura3-52 kar1-7	This study	Cargo strain
SPk20	kar1-1 nuclear background	L1528	N/A	Wine European		Matalpha ade2-101 arg8::URA3 ura3-52 kar1-8	This study	Cargo strain
SPk21	kar1-1 nuclear background	DBVPG6044	N/A	West African		Matalpha ade2-101 arg8::URA3 ura3-52 kar1-9	This study	Cargo strain
SPk26	kar1-1 nuclear background	Y12	N/A	Sake		Matalpha ade2-101 arg8::URA3 ura3-52 kar1-10	This study	Cargo strain
SPk27	kar1-1 nuclear background	YPS606	N/A	North American		Matalpha ade2-101 arg8::URA3 ura3-52 kar1-11	This study	Cargo strain
SPk3	kar1-1 nuclear background	W303	N/A	Mosaic		Matalpha ade2-101 arg8::URA3 ura3-52 kar1-12	This study	Cargo strain
SPk6	kar1-1 nuclear background	273614N	N/A	Mosaic		Matalpha ade2-101 arg8::URA3 ura3-52 kar1-13	This study	Cargo strain
SPk7	kar1-1 nuclear background	YIIc17_E5	N/A	Mosaic		Matalpha ade2-101 arg8::URA3 ura3-52 kar1-14	This study	Cargo strain
SPk8	kar1-1 nuclear background	322134S	N/A	Mosaic		Matalpha ade2-101 arg8::URA3 ura3-52 kar1-15	This study	Cargo strain
SPk9	kar1-1 nuclear background	Y55	N/A	West African		Matalpha ade2-101 arg8::URA3 ura3-52 kar1-16	This study	Cargo strain
SP14a1 rho15A	YJM981	YJM975	Wine European	Wine European	Clinical	Mata ho::HygMX ura3::KanMX	Paliwal, et al. 2014	225 mitonuclear
SP14a1 rho15B	YJM981	YJM975	Wine European	Wine European	Clinical	Mata ho::HygMX ura3::KanMX	Paliwal, et al. 2014	225 mitonuclear
SP14a1 rho16A	YJM981	DBVPG1373	Wine European	Wine European	Clinical	Mata ho::HygMX ura3::KanMX	Paliwal, et al. 2014	225 mitonuclear
SP14a1 rho16B	YJM981	DBVPG1373	Wine European	Wine European	Clinical	Mata ho::HygMX ura3::KanMX	Paliwal, et al. 2014	225 mitonuclear
SP14a1 rho20A	YJM981	L1528	Wine European	Wine European	Clinical	Mata ho::HygMX ura3::KanMX	Paliwal, et al. 2014	225 mitonuclear
SP14a1 rho20B	YJM981	L1528	Wine European	Wine European	Clinical	Mata ho::HygMX ura3::KanMX	Paliwal, et al. 2014	225 mitonuclear
SP14a1 rho21A	YJM981	DBVPG6044	Wine European	West African	Clinical	Mata ho::HygMX ura3::KanMX	Paliwal, et al. 2014	225 mitonuclear
SP14a1 rho21B	YJM981	DBVPG6044	Wine European	West African	Clinical	Mata ho::HygMX ura3::KanMX	Paliwal, et al. 2014	225 mitonuclear
SP14a1 rho26A	YJM981	Y12	Wine European	Sake	Clinical	Mata ho::HygMX ura3::KanMX	Paliwal, et al. 2014	225 mitonuclear
SP14a1 rho26B	YJM981	Y12	Wine European	Sake	Clinical	Mata ho::HygMX ura3::KanMX	Paliwal, et al. 2014	225 mitonuclear
SP14a1 rho27A	YJM981	YPS606	Wine European	North American	Clinical	Mata ho::HygMX ura3::KanMX	Paliwal, et al. 2014	225 mitonuclear
SP14a1 rho27B	YJM981	YPS606	Wine European	North American	Clinical	Mata ho::HygMX ura3::KanMX	Paliwal, et al. 2014	225 mitonuclear
SP14a1 rho6A	YJM981	273614N	Wine European	Mosaic	Clinical	Mata ho::HygMX ura3::KanMX	Paliwal, et al. 2014	225 mitonuclear
SP14a1 rho6B	YJM981	273614N	Wine European	Mosaic	Clinical	Mata ho::HygMX ura3::KanMX	Paliwal, et al. 2014	225 mitonuclear
SP14a1 rho8A	YJM981	322134S	Wine European	Mosaic	Clinical	Mata ho::HygMX ura3::KanMX	Paliwal, et al. 2014	225 mitonuclear
SP14a1 rho8B	YJM981	322134S	Wine European	Mosaic	Clinical	Mata ho::HygMX ura3::KanMX	Paliwal, et al. 2014	225 mitonuclear
SP14a1 rho9A	YJM981	Y55	Wine European	West African	Clinical	Mata ho::HygMX ura3::KanMX	Paliwal, et al. 2014	225 mitonuclear
SP14a1 rho9B	YJM981	Y55	Wine European	West African	Clinical	Mata ho::HygMX ura3::KanMX	Paliwal, et al. 2014	225 mitonuclear
SP15a1 rho14A	YJM975	YJM981	Wine European	Wine European	Clinical	Mata ho::HygMX ura3::KanMX	Paliwal, et al. 2014	225 mitonuclear
SP15a1 rho14B	YJM975	YJM981	Wine European	Wine European	Clinical	Mata ho::HygMX ura3::KanMX	Paliwal, et al. 2014	225 mitonuclear
SP15a1 rho16A	YJM975	DBVPG1373	Wine European	Wine European	Clinical	Mata ho::HygMX ura3::KanMX	Paliwal, et al. 2014	225 mitonuclear
SP15a1 rho16B	YJM975	DBVPG1373	Wine European	Wine European	Clinical	Mata ho::HygMX ura3::KanMX	Paliwal, et al. 2014	225 mitonuclear
SP15a1 rho20A	YJM975	L1528	Wine European	Wine European	Clinical	Mata ho::HygMX ura3::KanMX	Paliwal, et al. 2014	225 mitonuclear
SP15a1 rho20B	YJM975	L1528	Wine European	Wine European	Clinical	Mata ho::HygMX ura3::KanMX	Paliwal, et al. 2014	225 mitonuclear
SP15a1 rho21A	YJM975	DBVPG6044	Wine European	West African	Clinical	Mata ho::HygMX ura3::KanMX	Paliwal, et al. 2014	225 mitonuclear
SP15a1 rho21B	YJM975	DBVPG6044	Wine European	West African	Clinical	Mata ho::HygMX ura3::KanMX	Paliwal, et al. 2014	225 mitonuclear
SP15a1 rho26A	YJM975	Y12	Wine European	Sake	Clinical	Mata ho::HygMX ura3::KanMX	Paliwal, et al. 2014	225 mitonuclear
SP15a1 rho26B	YJM975	Y12	Wine European	Sake	Clinical	Mata ho::HygMX ura3::KanMX	Paliwal, et al. 2014	225 mitonuclear
SP15a1 rho27A	YJM975	YPS606	Wine European	North American	Clinical	Mata ho::HygMX ura3::KanMX	Paliwal, et al. 2014	225 mitonuclear
SP15a1 rho27B	YJM975	YPS606	Wine European	North American	Clinical	Mata ho::HygMX ura3::KanMX	Paliwal, et al. 2014	225 mitonuclear
SP15a1 rho6A	YJM975	273614N	Wine European	Mosaic	Clinical	Mata ho::HygMX ura3::KanMX	Paliwal, et al. 2014	225 mitonuclear
SP15a1 rho6B	YJM975	273614N	Wine European	Mosaic	Clinical	Mata ho::HygMX ura3::KanMX	Paliwal, et al. 2014	225 mitonuclear
SP15a1 rho8A	YJM975	322134S	Wine European	Mosaic	Clinical	Mata ho::HygMX ura3::KanMX	Paliwal, et al. 2014	225 mitonuclear
SP15a1 rho8B	YJM975	322134S	Wine European	Mosaic	Clinical	Mata ho::HygMX ura3::KanMX	Paliwal, et al. 2014	225 mitonuclear
SP15a1 rho9A	YJM975	Y55	Wine European	West African	Clinical	Mata ho::HygMX ura3::KanMX	Paliwal, et al. 2014	225 mitonuclear
SP15a1 rho9B	YJM975	Y55	Wine European	West African	Clinical	Mata ho::HygMX ura3::KanMX	Paliwal, et al. 2014	225 mitonuclear
SP16a1 rho14A	DBVPG1373	YJM981	Wine European	Wine European	Soil	Mata ho::HygMX ura3::KanMX	Paliwal, et al. 2014	225 mitonuclear
SP16a1 rho14B	DBVPG1373	YJM981	Wine European	Wine European	Soil	Mata ho::HygMX ura3::KanMX	Paliwal, et al. 2014	225 mitonuclear
SP16a1 rho15A	DBVPG1373	YJM975	Wine European	Wine European	Soil	Mata ho::HygMX ura3::KanMX	Paliwal, et al. 2014	225 mitonuclear
SP16a1 rho15B	DBVPG1373	YJM975	Wine European	Wine European	Soil	Mata ho::HygMX ura3::KanMX	Paliwal, et al. 2014	225 mitonuclear
SP16a1 rho20A	DBVPG1373	L1528	Wine European	Wine European	Soil	Mata ho::HygMX ura3::KanMX	Paliwal, et al. 2014	225 mitonuclear
SP16a1 rho20B	DBVPG1373	L1528	Wine European	Wine European	Soil	Mata ho::HygMX ura3::KanMX	Paliwal, et al. 2014	225 mitonuclear
SP16a1 rho21A	DBVPG1373	DBVPG6044	Wine European	West African	Soil	Mata ho::HygMX ura3::KanMX	Paliwal, et al. 2014	225 mitonuclear
SP16a1 rho21B	DBVPG1373	DBVPG6044	Wine European	West African	Soil	Mata ho::HygMX ura3::KanMX	Paliwal, et al. 2014	225 mitonuclear
SP16a1 rho26A	DBVPG1373	Y12	Wine European	Sake	Soil	Mata ho::HygMX ura3::KanMX	Paliwal, et al. 2014	225 mitonuclear
SP16a1 rho26B	DBVPG1373	Y12	Wine European	Sake	Soil	Mata ho::HygMX ura3::KanMX	Paliwal, et al. 2014	225 mitonuclear
SP16a1 rho27A	DBVPG1373	YPS606	Wine European	North American	Soil	Mata ho::HygMX ura3::KanMX	Paliwal, et al. 2014	225 mitonuclear
SP16a1 rho27B	DBVPG1373	YPS606	Wine European	North American	Soil	Mata ho::HygMX ura3::KanMX	Paliwal, et al. 2014	225 mitonuclear
SP16a1 rho6A	DBVPG1373	273614N	Wine European	Mosaic	Soil	Mata ho::HygMX ura3::KanMX	Paliwal, et al. 2014	225 mitonuclear
SP16a1 rho6B	DBVPG1373	273614N	Wine European	Mosaic	Soil	Mata ho::HygMX ura3::KanMX	Paliwal, et al. 2014	225 mitonuclear
SP16a1 rho8A	DBVPG1373	322134S	Wine European	Mosaic	Soil	Mata ho::HygMX ura3::KanMX	Paliwal, et al. 2014	225 mitonuclear
SP16a1 rho8B	DBVPG1373	322134S	Wine European	Mosaic	Soil	Mata ho::HygMX ura3::KanMX	Paliwal, et al. 2014	225 mitonuclear
SP16a1 rho9A	DBVPG1373	Y55	Wine European	West African	Soil	Mata ho::HygMX ura3::KanMX	Paliwal, et al. 2014	225 mitonuclear
SP16a1 rho9B	DBVPG1373	Y55	Wine European	West African	Soil	Mata ho::HygMX ura3::KanMX	Paliwal, et al. 2014	225 mitonuclear
SP20a1 rho14A	L1528	YJM981	Wine European	Wine European	Wine	Mata ho::HygMX ura3::KanMX	Paliwal, et al. 2014	225 mitonuclear
SP20a1 rho14B	L1528	YJM981	Wine European	Wine European	Wine	Mata ho::HygMX ura3::KanMX	Paliwal, et al. 2014	225 mitonuclear
SP20a1 rho15A	L1528	YJM975	Wine European	Wine European	Wine	Mata ho::HygMX ura3::KanMX	Paliwal, et al. 2014	225 mitonuclear
SP20a1 rho15B	L1528	YJM975	Wine European	Wine European	Wine	Mata ho::HygMX ura3::KanMX	Paliwal, et al. 2014	225 mitonuclear
SP20a1 rho16A	L1528	DBVPG1373	Wine European	Wine European	Wine	Mata ho::HygMX ura3::KanMX	Paliwal, et al. 2014	225 mitonuclear
SP20a1 rho16B	L1528	DBVPG1373	Wine European	Wine European	Wine	Mata ho::HygMX ura3::KanMX	Paliwal, et al. 2014	225 mitonuclear
SP20a1 rho21A	L1528	DBVPG6044	Wine European	West African	Wine	Mata ho::HygMX ura3::KanMX	Paliwal, et al. 2014	225 mitonuclear
SP20a1 rho21B	L1528	DBVPG6044	Wine European	West African	Wine	Mata ho::HygMX ura3::KanMX	Paliwal, et al. 2014	225 mitonuclear
SP20a1 rho26A	L1528	Y12	Wine European	Sake	Wine	Mata ho::HygMX ura3::KanMX	Paliwal, et al. 2014	225 mitonuclear
SP20a1 rho26B	L1528	Y12	Wine European	Sake	Wine	Mata ho::HygMX ura3::KanMX	Paliwal, et al. 2014	225 mitonuclear
SP20a1 rho27A	L1528	YPS606	Wine European	North American	Wine	Mata ho::HygMX ura3::KanMX	Paliwal, et al. 2014	225 mitonuclear
SP20a1 rho27B	L1528	YPS606	Wine European	North American	Wine	Mata ho::HygMX ura3::KanMX	Paliwal, et al. 2014	225 mitonuclear
SP20a1 rho6A	L1528	273614N	Wine European	Mosaic	Wine	Mata ho::HygMX ura3::KanMX	Paliwal, et al. 2014	225 mitonuclear
SP20a1 rho6B	L1528	273614N	Wine European	Mosaic	Wine	Mata ho::HygMX ura3::KanMX	Paliwal, et al. 2014	225 mitonuclear
SP20a1 rho8A	L1528	322134S	Wine European	Mosaic	Wine	Mata ho::HygMX ura3::KanMX	Paliwal, et al. 2014	225 mitonuclear
SP20a1 rho8B	L1528	322134S	Wine European	Mosaic	Wine	Mata ho::HygMX ura3::KanMX	Paliwal, et al. 2014	225 mitonuclear
SP20a1 rho9A	L1528	Y55	Wine European	West African	Wine	Mata ho::HygMX ura3::KanMX	Paliwal, et al. 2014	225 mitonuclear
SP20a1 rho9B	L1528	Y55	Wine European	West African	Wine	Mata ho::HygMX ura3::KanMX	Paliwal, et al. 2014	225 mitonuclear
SP21a1 rho14A	DBVPG6044	YJM981	West African	Wine European	Wine	Mata ho::HygMX ura3::KanMX	Paliwal, et al. 2014	225 mitonuclear
SP21a1 rho14B	DBVPG6044	YJM981	West African	Wine European	Wine	Mata ho::HygMX ura3::KanMX	Paliwal, et al. 2014	225 mitonuclear
SP21a1 rho15A	DBVPG6044	YJM975	West African	Wine European	Wine	Mata ho::HygMX ura3::KanMX	Paliwal, et al. 2014	225 mitonuclear
SP21a1 rho15B	DBVPG6044	YJM975	West African	Wine European	Wine	Mata ho::HygMX ura3::KanMX	Paliwal, et al. 2014	225 mitonuclear
SP21a1 rho16A	DBVPG6044	DBVPG1373	West African	Wine European	Wine	Mata ho::HygMX ura3::KanMX	Paliwal, et al. 2014	225 mitonuclear
SP21a1 rho16B	DBVPG6044	DBVPG1373	West African	Wine European	Wine	Mata ho::HygMX ura3::KanMX	Paliwal, et al. 2014	225 mitonuclear
SP21a1 rho20A	DBVPG6044	L1528	West African	Wine European	Wine	Mata ho::HygMX ura3::KanMX	Paliwal, et al. 2014	225 mitonuclear
SP21a1 rho20B	DBVPG6044	L1528	West African	Wine European	Wine	Mata ho::HygMX ura3::KanMX	Paliwal, et al. 2014	225 mitonuclear
SP21a1 rho26A	DBVPG6044	Y12	West African	Sake	Wine	Mata ho::HygMX ura3::KanMX	Paliwal, et al. 2014	225 mitonuclear
SP21a1 rho26B	DBVPG6044	Y12	West African	Sake	Wine	Mata ho::HygMX ura3::KanMX	Paliwal, et al. 2014	225 mitonuclear
SP21a1 rho27A	DBVPG6044	YPS606	West African	North American	Wine	Mata ho::HygMX ura3::KanMX	Paliwal, et al. 2014	225 mitonuclear
SP21a1 rho27B	DBVPG6044	YPS606	West African	North American	Wine	Mata ho::HygMX ura3::KanMX	Paliwal, et al. 2014	225 mitonuclear
SP21a1 rho6A	DBVPG6044	273614N	West African	Mosaic	Wine	Mata ho::HygMX ura3::KanMX	Paliwal, et al. 2014	225 mitonuclear
SP21a1 rho6B	DBVPG6044	273614N	West African	Mosaic	Wine	Mata ho::HygMX ura3::KanMX	Paliwal, et al. 2014	225 mitonuclear
SP21a1 rho8A	DBVPG6044	322134S	West African	Mosaic	Wine	Mata ho::HygMX ura3::KanMX	Paliwal, et al. 2014	225 mitonuclear
SP21a1 rho8B	DBVPG6044	322134S	West African	Mosaic	Wine	Mata ho::HygMX ura3::KanMX	Paliwal, et al. 2014	225 mitonuclear
SP21a1 rho9A	DBVPG6044	Y55	West African	West African	Wine	Mata ho::HygMX ura3::KanMX	Paliwal, et al. 2014	225 mitonuclear
SP21a1 rho9B	DBVPG6044	Y55	West African	West African	Wine	Mata ho::HygMX ura3::KanMX	Paliwal, et al. 2014	225 mitonuclear
SP26a1 rho14A	Y12	YJM981	Sake	Wine European	Wine	Mata ho::HygMX ura3::KanMX	Paliwal, et al. 2014	225 mitonuclear
SP26a1 rho14B	Y12	YJM981	Sake	Wine European	Wine	Mata ho::HygMX ura3::KanMX	Paliwal, et al. 2014	225 mitonuclear
SP26a1 rho15A	Y12	YJM975	Sake	Wine European	Wine	Mata ho::HygMX ura3::KanMX	Paliwal, et al. 2014	225 mitonuclear
SP26a1 rho15B	Y12	YJM975	Sake	Wine European	Wine	Mata ho::HygMX ura3::KanMX	Paliwal, et al. 2014	225 mitonuclear
SP26a1 rho16A	Y12	DBVPG1373	Sake	Wine European	Wine	Mata ho::HygMX ura3::KanMX	Paliwal, et al. 2014	225 mitonuclear
SP26a1 rho16B	Y12	DBVPG1373	Sake	Wine European	Wine	Mata ho::HygMX ura3::KanMX	Paliwal, et al. 2014	225 mitonuclear
SP26a1 rho20A	Y12	L1528	Sake	Wine European	Wine	Mata ho::HygMX ura3::KanMX	Paliwal, et al. 2014	225 mitonuclear
SP26a1 rho20B	Y12	L1528	Sake	Wine European	Wine	Mata ho::HygMX ura3::KanMX	Paliwal, et al. 2014	225 mitonuclear
SP26a1 rho21A	Y12	DBVPG6044	Sake	West African	Wine	Mata ho::HygMX ura3::KanMX	Paliwal, et al. 2014	225 mitonuclear
SP26a1 rho21B	Y12	DBVPG6044	Sake	West African	Wine	Mata ho::HygMX ura3::KanMX	Paliwal, et al. 2014	225 mitonuclear
SP26a1 rho27A	Y12	YPS606	Sake	North American	Wine	Mata ho::HygMX ura3::KanMX	Paliwal, et al. 2014	225 mitonuclear
SP26a1 rho27B	Y12	YPS606	Sake	North American	Wine	Mata ho::HygMX ura3::KanMX	Paliwal, et al. 2014	225 mitonuclear
SP26a1 rho6A	Y12	273614N	Sake	Mosaic	Wine	Mata ho::HygMX ura3::KanMX	Paliwal, et al. 2014	225 mitonuclear
SP26a1 rho6B	Y12	273614N	Sake	Mosaic	Wine	Mata ho::HygMX ura3::KanMX	Paliwal, et al. 2014	225 mitonuclear
SP26a1 rho8A	Y12	322134S	Sake	Mosaic	Wine	Mata ho::HygMX ura3::KanMX	Paliwal, et al. 2014	225 mitonuclear
SP26a1 rho8B	Y12	322134S	Sake	Mosaic	Wine	Mata ho::HygMX ura3::KanMX	Paliwal, et al. 2014	225 mitonuclear
SP26a1 rho9A	Y12	Y55	Sake	West African	Wine	Mata ho::HygMX ura3::KanMX	Paliwal, et al. 2014	225 mitonuclear
SP26a1 rho9B	Y12	Y55	Sake	West African	Wine	Mata ho::HygMX ura3::KanMX	Paliwal, et al. 2014	225 mitonuclear
SP27a1 rho14A	YPS606	YJM981	North American	Wine European	Oak	Mata ho::HygMX ura3::KanMX	Paliwal, et al. 2014	225 mitonuclear
SP27a1 rho14B	YPS606	YJM981	North American	Wine European	Oak	Mata ho::HygMX ura3::KanMX	Paliwal, et al. 2014	225 mitonuclear
SP27a1 rho15A	YPS606	YJM975	North American	Wine European	Oak	Mata ho::HygMX ura3::KanMX	Paliwal, et al. 2014	225 mitonuclear
SP27a1 rho15B	YPS606	YJM975	North American	Wine European	Oak	Mata ho::HygMX ura3::KanMX	Paliwal, et al. 2014	225 mitonuclear
SP27a1 rho16A	YPS606	DBVPG1373	North American	Wine European	Oak	Mata ho::HygMX ura3::KanMX	Paliwal, et al. 2014	225 mitonuclear
SP27a1 rho16B	YPS606	DBVPG1373	North American	Wine European	Oak	Mata ho::HygMX ura3::KanMX	Paliwal, et al. 2014	225 mitonuclear
SP27a1 rho20A	YPS606	L1528	North American	Wine European	Oak	Mata ho::HygMX ura3::KanMX	Paliwal, et al. 2014	225 mitonuclear
SP27a1 rho20B	YPS606	L1528	North American	Wine European	Oak	Mata ho::HygMX ura3::KanMX	Paliwal, et al. 2014	225 mitonuclear
SP27a1 rho21A	YPS606	DBVPG6044	North American	West African	Oak	Mata ho::HygMX ura3::KanMX	Paliwal, et al. 2014	225 mitonuclear
SP27a1 rho21B	YPS606	DBVPG6044	North American	West African	Oak	Mata ho::HygMX ura3::KanMX	Paliwal, et al. 2014	225 mitonuclear
SP27a1 rho26A	YPS606	Y12	North American	Sake	Oak	Mata ho::HygMX ura3::KanMX	Paliwal, et al. 2014	225 mitonuclear
SP27a1 rho26B	YPS606	Y12	North American	Sake	Oak	Mata ho::HygMX ura3::KanMX	Paliwal, et al. 2014	225 mitonuclear
SP27a1 rho6A	YPS606	273614N	North American	Mosaic	Oak	Mata ho::HygMX ura3::KanMX	Paliwal, et al. 2014	225 mitonuclear
SP27a1 rho6B	YPS606	273614N	North American	Mosaic	Oak	Mata ho::HygMX ura3::KanMX	Paliwal, et al. 2014	225 mitonuclear
SP27a1 rho8A	YPS606	322134S	North American	Mosaic	Oak	Mata ho::HygMX ura3::KanMX	Paliwal, et al. 2014	225 mitonuclear
SP27a1 rho8B	YPS606	322134S	North American	Mosaic	Oak	Mata ho::HygMX ura3::KanMX	Paliwal, et al. 2014	225 mitonuclear
SP27a1 rho9A	YPS606	Y55	North American	West African	Oak	Mata ho::HygMX ura3::KanMX	Paliwal, et al. 2014	225 mitonuclear
SP27a1 rho9B	YPS606	Y55	North American	West African	Oak	Mata ho::HygMX ura3::KanMX	Paliwal, et al. 2014	225 mitonuclear
SP6a1 rho14A	273614N	YJM981	Mosaic	Wine European	Clinical	Mata ho::HygMX ura3::KanMX	Paliwal, et al. 2014	225 mitonuclear
SP6a1 rho14B	273614N	YJM981	Mosaic	Wine European	Clinical	Mata ho::HygMX ura3::KanMX	Paliwal, et al. 2014	225 mitonuclear
SP6a1 rho15A	273614N	YJM975	Mosaic	Wine European	Clinical	Mata ho::HygMX ura3::KanMX	Paliwal, et al. 2014	225 mitonuclear
SP6a1 rho15B	273614N	YJM975	Mosaic	Wine European	Clinical	Mata ho::HygMX ura3::KanMX	Paliwal, et al. 2014	225 mitonuclear
SP6a1 rho16A	273614N	DBVPG1373	Mosaic	Wine European	Clinical	Mata ho::HygMX ura3::KanMX	Paliwal, et al. 2014	225 mitonuclear
SP6a1 rho16B	273614N	DBVPG1373	Mosaic	Wine European	Clinical	Mata ho::HygMX ura3::KanMX	Paliwal, et al. 2014	225 mitonuclear
SP6a1 rho20A	273614N	L1528	Mosaic	Wine European	Clinical	Mata ho::HygMX ura3::KanMX	Paliwal, et al. 2014	225 mitonuclear
SP6a1 rho20B	273614N	L1528	Mosaic	Wine European	Clinical	Mata ho::HygMX ura3::KanMX	Paliwal, et al. 2014	225 mitonuclear
SP6a1 rho21A	273614N	DBVPG6044	Mosaic	West African	Clinical	Mata ho::HygMX ura3::KanMX	Paliwal, et al. 2014	225 mitonuclear
SP6a1 rho21B	273614N	DBVPG6044	Mosaic	West African	Clinical	Mata ho::HygMX ura3::KanMX	Paliwal, et al. 2014	225 mitonuclear
SP6a1 rho26A	273614N	Y12	Mosaic	Sake	Clinical	Mata ho::HygMX ura3::KanMX	Paliwal, et al. 2014	225 mitonuclear
SP6a1 rho26B	273614N	Y12	Mosaic	Sake	Clinical	Mata ho::HygMX ura3::KanMX	Paliwal, et al. 2014	225 mitonuclear
SP6a1 rho27A	273614N	YPS606	Mosaic	North American	Clinical	Mata ho::HygMX ura3::KanMX	Paliwal, et al. 2014	225 mitonuclear
SP6a1 rho27B	273614N	YPS606	Mosaic	North American	Clinical	Mata ho::HygMX ura3::KanMX	Paliwal, et al. 2014	225 mitonuclear
SP6a1 rho8A	273614N	322134S	Mosaic	Mosaic	Clinical	Mata ho::HygMX ura3::KanMX	Paliwal, et al. 2014	225 mitonuclear
SP6a1 rho8B	273614N	322134S	Mosaic	Mosaic	Clinical	Mata ho::HygMX ura3::KanMX	Paliwal, et al. 2014	225 mitonuclear
SP6a1 rho9A	273614N	Y55	Mosaic	West African	Clinical	Mata ho::HygMX ura3::KanMX	Paliwal, et al. 2014	225 mitonuclear
SP6a1 rho9B	273614N	Y55	Mosaic	West African	Clinical	Mata ho::HygMX ura3::KanMX	Paliwal, et al. 2014	225 mitonuclear
SP8a1 rho14A	322134S	YJM981	Mosaic	Wine European	Clinical	Mata ho::HygMX ura3::KanMX	Paliwal, et al. 2014	225 mitonuclear
SP8a1 rho14B	322134S	YJM981	Mosaic	Wine European	Clinical	Mata ho::HygMX ura3::KanMX	Paliwal, et al. 2014	225 mitonuclear
SP8a1 rho15A	322134S	YJM975	Mosaic	Wine European	Clinical	Mata ho::HygMX ura3::KanMX	Paliwal, et al. 2014	225 mitonuclear
SP8a1 rho15B	322134S	YJM975	Mosaic	Wine European	Clinical	Mata ho::HygMX ura3::KanMX	Paliwal, et al. 2014	225 mitonuclear
SP8a1 rho16A	322134S	DBVPG1373	Mosaic	Wine European	Clinical	Mata ho::HygMX ura3::KanMX	Paliwal, et al. 2014	225 mitonuclear
SP8a1 rho16B	322134S	DBVPG1373	Mosaic	Wine European	Clinical	Mata ho::HygMX ura3::KanMX	Paliwal, et al. 2014	225 mitonuclear
SP8a1 rho20A	322134S	L1528	Mosaic	Wine European	Clinical	Mata ho::HygMX ura3::KanMX	Paliwal, et al. 2014	225 mitonuclear
SP8a1 rho20B	322134S	L1528	Mosaic	Wine European	Clinical	Mata ho::HygMX ura3::KanMX	Paliwal, et al. 2014	225 mitonuclear
SP8a1 rho21A	322134S	DBVPG6044	Mosaic	West African	Clinical	Mata ho::HygMX ura3::KanMX	Paliwal, et al. 2014	225 mitonuclear
SP8a1 rho21B	322134S	DBVPG6044	Mosaic	West African	Clinical	Mata ho::HygMX ura3::KanMX	Paliwal, et al. 2014	225 mitonuclear
SP8a1 rho26A	322134S	Y12	Mosaic	Sake	Clinical	Mata ho::HygMX ura3::KanMX	Paliwal, et al. 2014	225 mitonuclear
SP8a1 rho26B	322134S	Y12	Mosaic	Sake	Clinical	Mata ho::HygMX ura3::KanMX	Paliwal, et al. 2014	225 mitonuclear
SP8a1 rho27A	322134S	YPS606	Mosaic	North American	Clinical	Mata ho::HygMX ura3::KanMX	Paliwal, et al. 2014	225 mitonuclear
SP8a1 rho27B	322134S	YPS606	Mosaic	North American	Clinical	Mata ho::HygMX ura3::KanMX	Paliwal, et al. 2014	225 mitonuclear
SP8a1 rho6A	322134S	273614N	Mosaic	Mosaic	Clinical	Mata ho::HygMX ura3::KanMX	Paliwal, et al. 2014	225 mitonuclear
SP8a1 rho6B	322134S	273614N	Mosaic	Mosaic	Clinical	Mata ho::HygMX ura3::KanMX	Paliwal, et al. 2014	225 mitonuclear
SP8a1 rho9A	322134S	Y55	Mosaic	West African	Clinical	Mata ho::HygMX ura3::KanMX	Paliwal, et al. 2014	225 mitonuclear
SP8a1 rho9B	322134S	Y55	Mosaic	West African	Clinical	Mata ho::HygMX ura3::KanMX	Paliwal, et al. 2014	225 mitonuclear
SP9a1 rho14A	Y55	YJM981	West African	Wine European	Fruit	Mata ho::HygMX ura3::KanMX	Paliwal, et al. 2014	225 mitonuclear
SP9a1 rho14B	Y55	YJM981	West African	Wine European	Fruit	Mata ho::HygMX ura3::KanMX	Paliwal, et al. 2014	225 mitonuclear
SP9a1 rho15A	Y55	YJM975	West African	Wine European	Fruit	Mata ho::HygMX ura3::KanMX	Paliwal, et al. 2014	225 mitonuclear
SP9a1 rho15B	Y55	YJM975	West African	Wine European	Fruit	Mata ho::HygMX ura3::KanMX	Paliwal, et al. 2014	225 mitonuclear
SP9a1 rho16A	Y55	DBVPG1373	West African	Wine European	Fruit	Mata ho::HygMX ura3::KanMX	Paliwal, et al. 2014	225 mitonuclear
SP9a1 rho16B	Y55	DBVPG1373	West African	Wine European	Fruit	Mata ho::HygMX ura3::KanMX	Paliwal, et al. 2014	225 mitonuclear
SP9a1 rho20A	Y55	L1528	West African	Wine European	Fruit	Mata ho::HygMX ura3::KanMX	Paliwal, et al. 2014	225 mitonuclear
SP9a1 rho20B	Y55	L1528	West African	Wine European	Fruit	Mata ho::HygMX ura3::KanMX	Paliwal, et al. 2014	225 mitonuclear
SP9a1 rho21A	Y55	DBVPG6044	West African	West African	Fruit	Mata ho::HygMX ura3::KanMX	Paliwal, et al. 2014	225 mitonuclear
SP9a1 rho21B	Y55	DBVPG6044	West African	West African	Fruit	Mata ho::HygMX ura3::KanMX	Paliwal, et al. 2014	225 mitonuclear
SP9a1 rho26A	Y55	Y12	West African	Sake	Fruit	Mata ho::HygMX ura3::KanMX	Paliwal, et al. 2014	225 mitonuclear
SP9a1 rho26B	Y55	Y12	West African	Sake	Fruit	Mata ho::HygMX ura3::KanMX	Paliwal, et al. 2014	225 mitonuclear
SP9a1 rho27A	Y55	YPS606	West African	North American	Fruit	Mata ho::HygMX ura3::KanMX	Paliwal, et al. 2014	225 mitonuclear
SP9a1 rho27B	Y55	YPS606	West African	North American	Fruit	Mata ho::HygMX ura3::KanMX	Paliwal, et al. 2014	225 mitonuclear
SP9a1 rho6A	Y55	273614N	West African	Mosaic	Fruit	Mata ho::HygMX ura3::KanMX	Paliwal, et al. 2014	225 mitonuclear
SP9a1 rho6B	Y55	273614N	West African	Mosaic	Fruit	Mata ho::HygMX ura3::KanMX	Paliwal, et al. 2014	225 mitonuclear
SP9a1 rho8A	Y55	322134S	West African	Mosaic	Fruit	Mata ho::HygMX ura3::KanMX	Paliwal, et al. 2014	225 mitonuclear
SP9a1 rho8B	Y55	322134S	West African	Mosaic	Fruit	Mata ho::HygMX ura3::KanMX	Paliwal, et al. 2014	225 mitonuclear
RC1	YJM975	YJM975	Wine European	Wine European	Clinical	Mata ho::HygMX ura3::KanMX	This study	225 mitonuclear strain; recreated original mitonuclear combination
RC2	273614N	273614N	Mosaic	Mosaic	Clinical	Mata ho::HygMX ura3::KanMX	This study	225 mitonuclear strain; recreated original mitonuclear combination
RC3	322134S	322134S	Mosaic	Mosaic	Clinical	Mata ho::HygMX ura3::KanMX	This study	225 mitonuclear strain; recreated original mitonuclear combination
RC4	YJM981	YJM981	Wine European	Wine European	Clinical	Mata ho::HygMX ura3::KanMX	This study	225 mitonuclear strain; recreated original mitonuclear combination
RE1	YPS606	YPS606	North American	North American	Oak	Mata ho::HygMX ura3::KanMX	This study	225 mitonuclear strain; recreated original mitonuclear combination
RE2	DBVPG1373	DBVPG1373	Wine European	Wine European	Soil	Mata ho::HygMX ura3::KanMX	This study	225 mitonuclear strain; recreated original mitonuclear combination
RE4	Y55	Y55	West African	West African	Fruit	Mata ho::HygMX ura3::KanMX	This study	225 mitonuclear strain; recreated original mitonuclear combination
RF1	DBVPG6044	DBVPG6044	West African	West African	Wine	Mata ho::HygMX ura3::KanMX	This study	225 mitonuclear strain; recreated original mitonuclear combination
RF2	L1528	L1528	Wine European	Wine European	Wine	Mata ho::HygMX ura3::KanMX	This study	225 mitonuclear strain; recreated original mitonuclear combination
RF5	Y12	Y12	Sake	Sake	Wine	Mata ho::HygMX ura3::KanMX	This study	225 mitonuclear strain; recreated original mitonuclear combination
SP10a1 rho11A	UWOPS83-787.3	SK1	Mosaic	West African	Fruit	Mata ho::HygMX ura3::KanMX	This study	225 mitonuclear
SP10a1 rho11B	UWOPS83-787.3	SK1	Mosaic	West African	Fruit	Mata ho::HygMX ura3::KanMX	This study	225 mitonuclear
SP10a1 rho12A	UWOPS83-787.3	BC187	Mosaic	Wine European	Fruit	Mata ho::HygMX ura3::KanMX	This study	225 mitonuclear
SP10a1 rho12B	UWOPS83-787.3	BC187	Mosaic	Wine European	Fruit	Mata ho::HygMX ura3::KanMX	This study	225 mitonuclear
SP10a1 rho14A	UWOPS83-787.3	YJM981	Mosaic	Wine European	Fruit	Mata ho::HygMX ura3::KanMX	This study	225 mitonuclear
SP10a1 rho14B	UWOPS83-787.3	YJM981	Mosaic	Wine European	Fruit	Mata ho::HygMX ura3::KanMX	This study	225 mitonuclear
SP10a1 rho15A	UWOPS83-787.3	YJM975	Mosaic	Wine European	Fruit	Mata ho::HygMX ura3::KanMX	This study	225 mitonuclear
SP10a1 rho15B	UWOPS83-787.3	YJM975	Mosaic	Wine European	Fruit	Mata ho::HygMX ura3::KanMX	This study	225 mitonuclear
SP10a1 rho16A	UWOPS83-787.3	DBVPG1373	Mosaic	Wine European	Fruit	Mata ho::HygMX ura3::KanMX	This study	225 mitonuclear
SP10a1 rho16B	UWOPS83-787.3	DBVPG1373	Mosaic	Wine European	Fruit	Mata ho::HygMX ura3::KanMX	This study	225 mitonuclear
SP10a1 rho20A	UWOPS83-787.3	L1528	Mosaic	Wine European	Fruit	Mata ho::HygMX ura3::KanMX	This study	225 mitonuclear
SP10a1 rho20B	UWOPS83-787.3	L1528	Mosaic	Wine European	Fruit	Mata ho::HygMX ura3::KanMX	This study	225 mitonuclear
SP10a1 rho21A	UWOPS83-787.3	DBVPG6044	Mosaic	West African	Fruit	Mata ho::HygMX ura3::KanMX	This study	225 mitonuclear
SP10a1 rho21B	UWOPS83-787.3	DBVPG6044	Mosaic	West African	Fruit	Mata ho::HygMX ura3::KanMX	This study	225 mitonuclear
SP10a1 rho26A	UWOPS83-787.3	Y12	Mosaic	Sake	Fruit	Mata ho::HygMX ura3::KanMX	This study	225 mitonuclear
SP10a1 rho26B	UWOPS83-787.3	Y12	Mosaic	Sake	Fruit	Mata ho::HygMX ura3::KanMX	This study	225 mitonuclear
SP10a1 rho27A	UWOPS83-787.3	YPS606	Mosaic	North American	Fruit	Mata ho::HygMX ura3::KanMX	This study	225 mitonuclear
SP10a1 rho27B	UWOPS83-787.3	YPS606	Mosaic	North American	Fruit	Mata ho::HygMX ura3::KanMX	This study	225 mitonuclear
SP10a1 rho3A	UWOPS83-787.3	W303	Mosaic	Mosaic	Fruit	Mata ho::HygMX ura3::KanMX	This study	225 mitonuclear
SP10a1 rho3B	UWOPS83-787.3	W303	Mosaic	Mosaic	Fruit	Mata ho::HygMX ura3::KanMX	This study	225 mitonuclear
SP10a1 rho6A	UWOPS83-787.3	273614N	Mosaic	Mosaic	Fruit	Mata ho::HygMX ura3::KanMX	This study	225 mitonuclear
SP10a1 rho6B	UWOPS83-787.3	273614N	Mosaic	Mosaic	Fruit	Mata ho::HygMX ura3::KanMX	This study	225 mitonuclear
SP10a1 rho7A	UWOPS83-787.3	YIIc17_E5	Mosaic	Mosaic	Fruit	Mata ho::HygMX ura3::KanMX	This study	225 mitonuclear
SP10a1 rho7B	UWOPS83-787.3	YIIc17_E5	Mosaic	Mosaic	Fruit	Mata ho::HygMX ura3::KanMX	This study	225 mitonuclear
SP10a1 rho8A	UWOPS83-787.3	322134S	Mosaic	Mosaic	Fruit	Mata ho::HygMX ura3::KanMX	This study	225 mitonuclear
SP10a1 rho8B	UWOPS83-787.3	322134S	Mosaic	Mosaic	Fruit	Mata ho::HygMX ura3::KanMX	This study	225 mitonuclear
SP10a1 rho9A	UWOPS83-787.3	Y55	Mosaic	West African	Fruit	Mata ho::HygMX ura3::KanMX	This study	225 mitonuclear
SP10a1 rho9B	UWOPS83-787.3	Y55	Mosaic	West African	Fruit	Mata ho::HygMX ura3::KanMX	This study	225 mitonuclear
SP11a1 rho10A	SK1	UWOPS83-787.3	West African	Mosaic	Soil	Mata ho::HygMX ura3::KanMX	This study	225 mitonuclear
SP11a1 rho10B	SK1	UWOPS83-787.3	West African	Mosaic	Soil	Mata ho::HygMX ura3::KanMX	This study	225 mitonuclear
SP11a1 rho12A	SK1	BC187	West African	Wine European	Soil	Mata ho::HygMX ura3::KanMX	This study	225 mitonuclear
SP11a1 rho12B	SK1	BC187	West African	Wine European	Soil	Mata ho::HygMX ura3::KanMX	This study	225 mitonuclear
SP11a1 rho14A	SK1	YJM981	West African	Wine European	Soil	Mata ho::HygMX ura3::KanMX	This study	225 mitonuclear
SP11a1 rho14B	SK1	YJM981	West African	Wine European	Soil	Mata ho::HygMX ura3::KanMX	This study	225 mitonuclear
SP11a1 rho15A	SK1	YJM975	West African	Wine European	Soil	Mata ho::HygMX ura3::KanMX	This study	225 mitonuclear
SP11a1 rho15B	SK1	YJM975	West African	Wine European	Soil	Mata ho::HygMX ura3::KanMX	This study	225 mitonuclear
SP11a1 rho16A	SK1	DBVPG1373	West African	Wine European	Soil	Mata ho::HygMX ura3::KanMX	This study	225 mitonuclear
SP11a1 rho16B	SK1	DBVPG1373	West African	Wine European	Soil	Mata ho::HygMX ura3::KanMX	This study	225 mitonuclear
SP11a1 rho20A	SK1	L1528	West African	Wine European	Soil	Mata ho::HygMX ura3::KanMX	This study	225 mitonuclear
SP11a1 rho20B	SK1	L1528	West African	Wine European	Soil	Mata ho::HygMX ura3::KanMX	This study	225 mitonuclear
SP11a1 rho21A	SK1	DBVPG6044	West African	West African	Soil	Mata ho::HygMX ura3::KanMX	This study	225 mitonuclear
SP11a1 rho21B	SK1	DBVPG6044	West African	West African	Soil	Mata ho::HygMX ura3::KanMX	This study	225 mitonuclear
SP11a1 rho26A	SK1	Y12	West African	Sake	Soil	Mata ho::HygMX ura3::KanMX	This study	225 mitonuclear
SP11a1 rho26B	SK1	Y12	West African	Sake	Soil	Mata ho::HygMX ura3::KanMX	This study	225 mitonuclear
SP11a1 rho27A	SK1	YPS606	West African	North American	Soil	Mata ho::HygMX ura3::KanMX	This study	225 mitonuclear
SP11a1 rho27B	SK1	YPS606	West African	North American	Soil	Mata ho::HygMX ura3::KanMX	This study	225 mitonuclear
SP11a1 rho3A	SK1	W303	West African	Mosaic	Soil	Mata ho::HygMX ura3::KanMX	This study	225 mitonuclear
SP11a1 rho3B	SK1	W303	West African	Mosaic	Soil	Mata ho::HygMX ura3::KanMX	This study	225 mitonuclear
SP11a1 rho6A	SK1	273614N	West African	Mosaic	Soil	Mata ho::HygMX ura3::KanMX	This study	225 mitonuclear
SP11a1 rho6B	SK1	273614N	West African	Mosaic	Soil	Mata ho::HygMX ura3::KanMX	This study	225 mitonuclear
SP11a1 rho7A	SK1	YIIc17_E5	West African	Mosaic	Soil	Mata ho::HygMX ura3::KanMX	This study	225 mitonuclear
SP11a1 rho7B	SK1	YIIc17_E5	West African	Mosaic	Soil	Mata ho::HygMX ura3::KanMX	This study	225 mitonuclear
SP11a1 rho8A	SK1	322134S	West African	Mosaic	Soil	Mata ho::HygMX ura3::KanMX	This study	225 mitonuclear
SP11a1 rho8B	SK1	322134S	West African	Mosaic	Soil	Mata ho::HygMX ura3::KanMX	This study	225 mitonuclear
SP11a1 rho9A	SK1	Y55	West African	West African	Soil	Mata ho::HygMX ura3::KanMX	This study	225 mitonuclear
SP11a1 rho9B	SK1	Y55	West African	West African	Soil	Mata ho::HygMX ura3::KanMX	This study	225 mitonuclear
SP12a1 rho10A	BC187	UWOPS83-787.3	Wine European	Mosaic	Wine	Mata ho::HygMX ura3::KanMX	This study	225 mitonuclear
SP12a1 rho10B	BC187	UWOPS83-787.3	Wine European	Mosaic	Wine	Mata ho::HygMX ura3::KanMX	This study	225 mitonuclear
SP12a1 rho11A	BC187	SK1	Wine European	West African	Wine	Mata ho::HygMX ura3::KanMX	This study	225 mitonuclear
SP12a1 rho11B	BC187	SK1	Wine European	West African	Wine	Mata ho::HygMX ura3::KanMX	This study	225 mitonuclear
SP12a1 rho14A	BC187	YJM981	Wine European	Wine European	Wine	Mata ho::HygMX ura3::KanMX	This study	225 mitonuclear
SP12a1 rho14B	BC187	YJM981	Wine European	Wine European	Wine	Mata ho::HygMX ura3::KanMX	This study	225 mitonuclear
SP12a1 rho15A	BC187	YJM975	Wine European	Wine European	Wine	Mata ho::HygMX ura3::KanMX	This study	225 mitonuclear
SP12a1 rho15B	BC187	YJM975	Wine European	Wine European	Wine	Mata ho::HygMX ura3::KanMX	This study	225 mitonuclear
SP12a1 rho16A	BC187	DBVPG1373	Wine European	Wine European	Wine	Mata ho::HygMX ura3::KanMX	This study	225 mitonuclear
SP12a1 rho16B	BC187	DBVPG1373	Wine European	Wine European	Wine	Mata ho::HygMX ura3::KanMX	This study	225 mitonuclear
SP12a1 rho20A	BC187	L1528	Wine European	Wine European	Wine	Mata ho::HygMX ura3::KanMX	This study	225 mitonuclear
SP12a1 rho20B	BC187	L1528	Wine European	Wine European	Wine	Mata ho::HygMX ura3::KanMX	This study	225 mitonuclear
SP12a1 rho21A	BC187	DBVPG6044	Wine European	West African	Wine	Mata ho::HygMX ura3::KanMX	This study	225 mitonuclear
SP12a1 rho21B	BC187	DBVPG6044	Wine European	West African	Wine	Mata ho::HygMX ura3::KanMX	This study	225 mitonuclear
SP12a1 rho26A	BC187	Y12	Wine European	Sake	Wine	Mata ho::HygMX ura3::KanMX	This study	225 mitonuclear
SP12a1 rho26B	BC187	Y12	Wine European	Sake	Wine	Mata ho::HygMX ura3::KanMX	This study	225 mitonuclear
SP12a1 rho27A	BC187	YPS606	Wine European	North American	Wine	Mata ho::HygMX ura3::KanMX	This study	225 mitonuclear
SP12a1 rho27B	BC187	YPS606	Wine European	North American	Wine	Mata ho::HygMX ura3::KanMX	This study	225 mitonuclear
SP12a1 rho3A	BC187	W303	Wine European	Mosaic	Wine	Mata ho::HygMX ura3::KanMX	This study	225 mitonuclear
SP12a1 rho3B	BC187	W303	Wine European	Mosaic	Wine	Mata ho::HygMX ura3::KanMX	This study	225 mitonuclear
SP12a1 rho6A	BC187	273614N	Wine European	Mosaic	Wine	Mata ho::HygMX ura3::KanMX	This study	225 mitonuclear
SP12a1 rho6B	BC187	273614N	Wine European	Mosaic	Wine	Mata ho::HygMX ura3::KanMX	This study	225 mitonuclear
SP12a1 rho7A	BC187	YIIc17_E5	Wine European	Mosaic	Wine	Mata ho::HygMX ura3::KanMX	This study	225 mitonuclear
SP12a1 rho7B	BC187	YIIc17_E5	Wine European	Mosaic	Wine	Mata ho::HygMX ura3::KanMX	This study	225 mitonuclear
SP12a1 rho8A	BC187	322134S	Wine European	Mosaic	Wine	Mata ho::HygMX ura3::KanMX	This study	225 mitonuclear
SP12a1 rho8B	BC187	322134S	Wine European	Mosaic	Wine	Mata ho::HygMX ura3::KanMX	This study	225 mitonuclear
SP12a1 rho9A	BC187	Y55	Wine European	West African	Wine	Mata ho::HygMX ura3::KanMX	This study	225 mitonuclear
SP12a1 rho9B	BC187	Y55	Wine European	West African	Wine	Mata ho::HygMX ura3::KanMX	This study	225 mitonuclear
SP14a1 rho10A	YJM981	UWOPS83-787.3	Wine European	Mosaic	Clinical	Mata ho::HygMX ura3::KanMX	This study	225 mitonuclear
SP14a1 rho10B	YJM981	UWOPS83-787.3	Wine European	Mosaic	Clinical	Mata ho::HygMX ura3::KanMX	This study	225 mitonuclear
SP14a1 rho11A	YJM981	SK1	Wine European	West African	Clinical	Mata ho::HygMX ura3::KanMX	This study	225 mitonuclear
SP14a1 rho11B	YJM981	SK1	Wine European	West African	Clinical	Mata ho::HygMX ura3::KanMX	This study	225 mitonuclear
SP14a1 rho12A	YJM981	BC187	Wine European	Wine European	Clinical	Mata ho::HygMX ura3::KanMX	This study	225 mitonuclear
SP14a1 rho12B	YJM981	BC187	Wine European	Wine European	Clinical	Mata ho::HygMX ura3::KanMX	This study	225 mitonuclear
SP14a1 rho3A	YJM981	W303	Wine European	Mosaic	Clinical	Mata ho::HygMX ura3::KanMX	This study	225 mitonuclear
SP14a1 rho3B	YJM981	W303	Wine European	Mosaic	Clinical	Mata ho::HygMX ura3::KanMX	This study	225 mitonuclear
SP14a1 rho7A	YJM981	YIIc17_E5	Wine European	Mosaic	Clinical	Mata ho::HygMX ura3::KanMX	This study	225 mitonuclear
SP14a1 rho7B	YJM981	YIIc17_E5	Wine European	Mosaic	Clinical	Mata ho::HygMX ura3::KanMX	This study	225 mitonuclear
SP15a1 rho10A	YJM975	UWOPS83-787.3	Wine European	Mosaic	Clinical	Mata ho::HygMX ura3::KanMX	This study	225 mitonuclear
SP15a1 rho10B	YJM975	UWOPS83-787.3	Wine European	Mosaic	Clinical	Mata ho::HygMX ura3::KanMX	This study	225 mitonuclear
SP15a1 rho11A	YJM975	SK1	Wine European	West African	Clinical	Mata ho::HygMX ura3::KanMX	This study	225 mitonuclear
SP15a1 rho11B	YJM975	SK1	Wine European	West African	Clinical	Mata ho::HygMX ura3::KanMX	This study	225 mitonuclear
SP15a1 rho12A	YJM975	BC187	Wine European	Wine European	Clinical	Mata ho::HygMX ura3::KanMX	This study	225 mitonuclear
SP15a1 rho12B	YJM975	BC187	Wine European	Wine European	Clinical	Mata ho::HygMX ura3::KanMX	This study	225 mitonuclear
SP15a1 rho3A	YJM975	W303	Wine European	Mosaic	Clinical	Mata ho::HygMX ura3::KanMX	This study	225 mitonuclear
SP15a1 rho3B	YJM975	W303	Wine European	Mosaic	Clinical	Mata ho::HygMX ura3::KanMX	This study	225 mitonuclear
SP15a1 rho7A	YJM975	YIIc17_E5	Wine European	Mosaic	Clinical	Mata ho::HygMX ura3::KanMX	This study	225 mitonuclear
SP15a1 rho7B	YJM975	YIIc17_E5	Wine European	Mosaic	Clinical	Mata ho::HygMX ura3::KanMX	This study	225 mitonuclear
SP16a1 rho10A	DBVPG1373	UWOPS83-787.3	Wine European	Mosaic	Soil	Mata ho::HygMX ura3::KanMX	This study	225 mitonuclear
SP16a1 rho10B	DBVPG1373	UWOPS83-787.3	Wine European	Mosaic	Soil	Mata ho::HygMX ura3::KanMX	This study	225 mitonuclear
SP16a1 rho11A	DBVPG1373	SK1	Wine European	West African	Soil	Mata ho::HygMX ura3::KanMX	This study	225 mitonuclear
SP16a1 rho11B	DBVPG1373	SK1	Wine European	West African	Soil	Mata ho::HygMX ura3::KanMX	This study	225 mitonuclear
SP16a1 rho12A	DBVPG1373	BC187	Wine European	Wine European	Soil	Mata ho::HygMX ura3::KanMX	This study	225 mitonuclear
SP16a1 rho12B	DBVPG1373	BC187	Wine European	Wine European	Soil	Mata ho::HygMX ura3::KanMX	This study	225 mitonuclear
SP16a1 rho3A	DBVPG1373	W303	Wine European	Mosaic	Soil	Mata ho::HygMX ura3::KanMX	This study	225 mitonuclear
SP16a1 rho3B	DBVPG1373	W303	Wine European	Mosaic	Soil	Mata ho::HygMX ura3::KanMX	This study	225 mitonuclear
SP16a1 rho7A	DBVPG1373	YIIc17_E5	Wine European	Mosaic	Soil	Mata ho::HygMX ura3::KanMX	This study	225 mitonuclear
SP16a1 rho7B	DBVPG1373	YIIc17_E5	Wine European	Mosaic	Soil	Mata ho::HygMX ura3::KanMX	This study	225 mitonuclear
SP20a1 rho10A	L1528	UWOPS83-787.3	Wine European	Mosaic	Wine	Mata ho::HygMX ura3::KanMX	This study	225 mitonuclear
SP20a1 rho10B	L1528	UWOPS83-787.3	Wine European	Mosaic	Wine	Mata ho::HygMX ura3::KanMX	This study	225 mitonuclear
SP20a1 rho11A	L1528	SK1	Wine European	West African	Wine	Mata ho::HygMX ura3::KanMX	This study	225 mitonuclear
SP20a1 rho11B	L1528	SK1	Wine European	West African	Wine	Mata ho::HygMX ura3::KanMX	This study	225 mitonuclear
SP20a1 rho12A	L1528	BC187	Wine European	Wine European	Wine	Mata ho::HygMX ura3::KanMX	This study	225 mitonuclear
SP20a1 rho12B	L1528	BC187	Wine European	Wine European	Wine	Mata ho::HygMX ura3::KanMX	This study	225 mitonuclear
SP20a1 rho3A	L1528	W303	Wine European	Mosaic	Wine	Mata ho::HygMX ura3::KanMX	This study	225 mitonuclear
SP20a1 rho3B	L1528	W303	Wine European	Mosaic	Wine	Mata ho::HygMX ura3::KanMX	This study	225 mitonuclear
SP20a1 rho7A	L1528	YIIc17_E5	Wine European	Mosaic	Wine	Mata ho::HygMX ura3::KanMX	This study	225 mitonuclear
SP20a1 rho7B	L1528	YIIc17_E5	Wine European	Mosaic	Wine	Mata ho::HygMX ura3::KanMX	This study	225 mitonuclear
SP21a1 rho10A	DBVPG6044	UWOPS83-787.3	West African	Mosaic	Wine	Mata ho::HygMX ura3::KanMX	This study	225 mitonuclear
SP21a1 rho10B	DBVPG6044	UWOPS83-787.3	West African	Mosaic	Wine	Mata ho::HygMX ura3::KanMX	This study	225 mitonuclear
SP21a1 rho11A	DBVPG6044	SK1	West African	West African	Wine	Mata ho::HygMX ura3::KanMX	This study	225 mitonuclear
SP21a1 rho11B	DBVPG6044	SK1	West African	West African	Wine	Mata ho::HygMX ura3::KanMX	This study	225 mitonuclear
SP21a1 rho12A	DBVPG6044	BC187	West African	Wine European	Wine	Mata ho::HygMX ura3::KanMX	This study	225 mitonuclear
SP21a1 rho12B	DBVPG6044	BC187	West African	Wine European	Wine	Mata ho::HygMX ura3::KanMX	This study	225 mitonuclear
SP21a1 rho3A	DBVPG6044	W303	West African	Mosaic	Wine	Mata ho::HygMX ura3::KanMX	This study	225 mitonuclear
SP21a1 rho3B	DBVPG6044	W303	West African	Mosaic	Wine	Mata ho::HygMX ura3::KanMX	This study	225 mitonuclear
SP21a1 rho7A	DBVPG6044	YIIc17_E5	West African	Mosaic	Wine	Mata ho::HygMX ura3::KanMX	This study	225 mitonuclear
SP21a1 rho7B	DBVPG6044	YIIc17_E5	West African	Mosaic	Wine	Mata ho::HygMX ura3::KanMX	This study	225 mitonuclear
SP26a1 rho10A	Y12	UWOPS83-787.3	Sake	Mosaic	Wine	Mata ho::HygMX ura3::KanMX	This study	225 mitonuclear
SP26a1 rho10B	Y12	UWOPS83-787.3	Sake	Mosaic	Wine	Mata ho::HygMX ura3::KanMX	This study	225 mitonuclear
SP26a1 rho11A	Y12	SK1	Sake	West African	Wine	Mata ho::HygMX ura3::KanMX	This study	225 mitonuclear
SP26a1 rho11B	Y12	SK1	Sake	West African	Wine	Mata ho::HygMX ura3::KanMX	This study	225 mitonuclear
SP26a1 rho12A	Y12	BC187	Sake	Wine European	Wine	Mata ho::HygMX ura3::KanMX	This study	225 mitonuclear
SP26a1 rho12B	Y12	BC187	Sake	Wine European	Wine	Mata ho::HygMX ura3::KanMX	This study	225 mitonuclear
SP26a1 rho3A	Y12	W303	Sake	Mosaic	Wine	Mata ho::HygMX ura3::KanMX	This study	225 mitonuclear
SP26a1 rho3B	Y12	W303	Sake	Mosaic	Wine	Mata ho::HygMX ura3::KanMX	This study	225 mitonuclear
SP26a1 rho7A	Y12	YIIc17_E5	Sake	Mosaic	Wine	Mata ho::HygMX ura3::KanMX	This study	225 mitonuclear
SP26a1 rho7B	Y12	YIIc17_E5	Sake	Mosaic	Wine	Mata ho::HygMX ura3::KanMX	This study	225 mitonuclear
SP27a1 rho10A	YPS606	UWOPS83-787.3	North American	Mosaic	Oak	Mata ho::HygMX ura3::KanMX	This study	225 mitonuclear
SP27a1 rho10B	YPS606	UWOPS83-787.3	North American	Mosaic	Oak	Mata ho::HygMX ura3::KanMX	This study	225 mitonuclear
SP27a1 rho11A	YPS606	SK1	North American	West African	Oak	Mata ho::HygMX ura3::KanMX	This study	225 mitonuclear
SP27a1 rho11B	YPS606	SK1	North American	West African	Oak	Mata ho::HygMX ura3::KanMX	This study	225 mitonuclear
SP27a1 rho12A	YPS606	BC187	North American	Wine European	Oak	Mata ho::HygMX ura3::KanMX	This study	225 mitonuclear
SP27a1 rho12B	YPS606	BC187	North American	Wine European	Oak	Mata ho::HygMX ura3::KanMX	This study	225 mitonuclear
SP27a1 rho3A	YPS606	W303	North American	Mosaic	Oak	Mata ho::HygMX ura3::KanMX	This study	225 mitonuclear
SP27a1 rho3B	YPS606	W303	North American	Mosaic	Oak	Mata ho::HygMX ura3::KanMX	This study	225 mitonuclear
SP27a1 rho7A	YPS606	YIIc17_E5	North American	Mosaic	Oak	Mata ho::HygMX ura3::KanMX	This study	225 mitonuclear
SP27a1 rho7B	YPS606	YIIc17_E5	North American	Mosaic	Oak	Mata ho::HygMX ura3::KanMX	This study	225 mitonuclear
SP3a1 rho10A	W303	UWOPS83-787.3	Mosaic	Mosaic	Lab	Mata ho::HygMX ura3::KanMX	This study	225 mitonuclear
SP3a1 rho10B	W303	UWOPS83-787.3	Mosaic	Mosaic	Lab	Mata ho::HygMX ura3::KanMX	This study	225 mitonuclear
SP3a1 rho11A	W303	SK1	Mosaic	West African	Lab	Mata ho::HygMX ura3::KanMX	This study	225 mitonuclear
SP3a1 rho11B	W303	SK1	Mosaic	West African	Lab	Mata ho::HygMX ura3::KanMX	This study	225 mitonuclear
SP3a1 rho12A	W303	BC187	Mosaic	Wine European	Lab	Mata ho::HygMX ura3::KanMX	This study	225 mitonuclear
SP3a1 rho12B	W303	BC187	Mosaic	Wine European	Lab	Mata ho::HygMX ura3::KanMX	This study	225 mitonuclear
SP3a1 rho14A	W303	YJM981	Mosaic	Wine European	Lab	Mata ho::HygMX ura3::KanMX	This study	225 mitonuclear
SP3a1 rho14B	W303	YJM981	Mosaic	Wine European	Lab	Mata ho::HygMX ura3::KanMX	This study	225 mitonuclear
SP3a1 rho15A	W303	YJM975	Mosaic	Wine European	Lab	Mata ho::HygMX ura3::KanMX	This study	225 mitonuclear
SP3a1 rho15B	W303	YJM975	Mosaic	Wine European	Lab	Mata ho::HygMX ura3::KanMX	This study	225 mitonuclear
SP3a1 rho16A	W303	DBVPG1373	Mosaic	Wine European	Lab	Mata ho::HygMX ura3::KanMX	This study	225 mitonuclear
SP3a1 rho16B	W303	DBVPG1373	Mosaic	Wine European	Lab	Mata ho::HygMX ura3::KanMX	This study	225 mitonuclear
SP3a1 rho20A	W303	L1528	Mosaic	Wine European	Lab	Mata ho::HygMX ura3::KanMX	This study	225 mitonuclear
SP3a1 rho20B	W303	L1528	Mosaic	Wine European	Lab	Mata ho::HygMX ura3::KanMX	This study	225 mitonuclear
SP3a1 rho21A	W303	DBVPG6044	Mosaic	West African	Lab	Mata ho::HygMX ura3::KanMX	This study	225 mitonuclear
SP3a1 rho21B	W303	DBVPG6044	Mosaic	West African	Lab	Mata ho::HygMX ura3::KanMX	This study	225 mitonuclear
SP3a1 rho26A	W303	Y12	Mosaic	Sake	Lab	Mata ho::HygMX ura3::KanMX	This study	225 mitonuclear
SP3a1 rho26B	W303	Y12	Mosaic	Sake	Lab	Mata ho::HygMX ura3::KanMX	This study	225 mitonuclear
SP3a1 rho27A	W303	YPS606	Mosaic	North American	Lab	Mata ho::HygMX ura3::KanMX	This study	225 mitonuclear
SP3a1 rho27B	W303	YPS606	Mosaic	North American	Lab	Mata ho::HygMX ura3::KanMX	This study	225 mitonuclear
SP3a1 rho6A	W303	273614N	Mosaic	Mosaic	Lab	Mata ho::HygMX ura3::KanMX	This study	225 mitonuclear
SP3a1 rho6B	W303	273614N	Mosaic	Mosaic	Lab	Mata ho::HygMX ura3::KanMX	This study	225 mitonuclear
SP3a1 rho7A	W303	YIIc17_E5	Mosaic	Mosaic	Lab	Mata ho::HygMX ura3::KanMX	This study	225 mitonuclear
SP3a1 rho7B	W303	YIIc17_E5	Mosaic	Mosaic	Lab	Mata ho::HygMX ura3::KanMX	This study	225 mitonuclear
SP3a1 rho8A	W303	322134S	Mosaic	Mosaic	Lab	Mata ho::HygMX ura3::KanMX	This study	225 mitonuclear
SP3a1 rho8B	W303	322134S	Mosaic	Mosaic	Lab	Mata ho::HygMX ura3::KanMX	This study	225 mitonuclear
SP3a1 rho9A	W303	Y55	Mosaic	West African	Lab	Mata ho::HygMX ura3::KanMX	This study	225 mitonuclear
SP3a1 rho9B	W303	Y55	Mosaic	West African	Lab	Mata ho::HygMX ura3::KanMX	This study	225 mitonuclear
SP6a1 rho10A	273614N	UWOPS83-787.3	Mosaic	Mosaic	Clinical	Mata ho::HygMX ura3::KanMX	This study	225 mitonuclear
SP6a1 rho10B	273614N	UWOPS83-787.3	Mosaic	Mosaic	Clinical	Mata ho::HygMX ura3::KanMX	This study	225 mitonuclear
SP6a1 rho11A	273614N	SK1	Mosaic	West African	Clinical	Mata ho::HygMX ura3::KanMX	This study	225 mitonuclear
SP6a1 rho11B	273614N	SK1	Mosaic	West African	Clinical	Mata ho::HygMX ura3::KanMX	This study	225 mitonuclear
SP6a1 rho12A	273614N	BC187	Mosaic	Wine European	Clinical	Mata ho::HygMX ura3::KanMX	This study	225 mitonuclear
SP6a1 rho12B	273614N	BC187	Mosaic	Wine European	Clinical	Mata ho::HygMX ura3::KanMX	This study	225 mitonuclear
SP6a1 rho3A	273614N	W303	Mosaic	Mosaic	Clinical	Mata ho::HygMX ura3::KanMX	This study	225 mitonuclear
SP6a1 rho3B	273614N	W303	Mosaic	Mosaic	Clinical	Mata ho::HygMX ura3::KanMX	This study	225 mitonuclear
SP6a1 rho7A	273614N	YIIc17_E5	Mosaic	Mosaic	Clinical	Mata ho::HygMX ura3::KanMX	This study	225 mitonuclear
SP6a1 rho7B	273614N	YIIc17_E5	Mosaic	Mosaic	Clinical	Mata ho::HygMX ura3::KanMX	This study	225 mitonuclear
SP7a1 rho10A	YIIc17_E5	UWOPS83-787.3	Mosaic	Mosaic	Wine	Mata ho::HygMX ura3::KanMX	This study	225 mitonuclear
SP7a1 rho10B	YIIc17_E5	UWOPS83-787.3	Mosaic	Mosaic	Wine	Mata ho::HygMX ura3::KanMX	This study	225 mitonuclear
SP7a1 rho11A	YIIc17_E5	SK1	Mosaic	West African	Wine	Mata ho::HygMX ura3::KanMX	This study	225 mitonuclear
SP7a1 rho11B	YIIc17_E5	SK1	Mosaic	West African	Wine	Mata ho::HygMX ura3::KanMX	This study	225 mitonuclear
SP7a1 rho12A	YIIc17_E5	BC187	Mosaic	Wine European	Wine	Mata ho::HygMX ura3::KanMX	This study	225 mitonuclear
SP7a1 rho12B	YIIc17_E5	BC187	Mosaic	Wine European	Wine	Mata ho::HygMX ura3::KanMX	This study	225 mitonuclear
SP7a1 rho14A	YIIc17_E5	YJM981	Mosaic	Wine European	Wine	Mata ho::HygMX ura3::KanMX	This study	225 mitonuclear
SP7a1 rho14B	YIIc17_E5	YJM981	Mosaic	Wine European	Wine	Mata ho::HygMX ura3::KanMX	This study	225 mitonuclear
SP7a1 rho15A	YIIc17_E5	YJM975	Mosaic	Wine European	Wine	Mata ho::HygMX ura3::KanMX	This study	225 mitonuclear
SP7a1 rho15B	YIIc17_E5	YJM975	Mosaic	Wine European	Wine	Mata ho::HygMX ura3::KanMX	This study	225 mitonuclear
SP7a1 rho16A	YIIc17_E5	DBVPG1373	Mosaic	Wine European	Wine	Mata ho::HygMX ura3::KanMX	This study	225 mitonuclear
SP7a1 rho16B	YIIc17_E5	DBVPG1373	Mosaic	Wine European	Wine	Mata ho::HygMX ura3::KanMX	This study	225 mitonuclear
SP7a1 rho20A	YIIc17_E5	L1528	Mosaic	Wine European	Wine	Mata ho::HygMX ura3::KanMX	This study	225 mitonuclear
SP7a1 rho20B	YIIc17_E5	L1528	Mosaic	Wine European	Wine	Mata ho::HygMX ura3::KanMX	This study	225 mitonuclear
SP7a1 rho21A	YIIc17_E5	DBVPG6044	Mosaic	West African	Wine	Mata ho::HygMX ura3::KanMX	This study	225 mitonuclear
SP7a1 rho21B	YIIc17_E5	DBVPG6044	Mosaic	West African	Wine	Mata ho::HygMX ura3::KanMX	This study	225 mitonuclear
SP7a1 rho26A	YIIc17_E5	Y12	Mosaic	Sake	Wine	Mata ho::HygMX ura3::KanMX	This study	225 mitonuclear
SP7a1 rho26B	YIIc17_E5	Y12	Mosaic	Sake	Wine	Mata ho::HygMX ura3::KanMX	This study	225 mitonuclear
SP7a1 rho27A	YIIc17_E5	YPS606	Mosaic	North American	Wine	Mata ho::HygMX ura3::KanMX	This study	225 mitonuclear
SP7a1 rho27B	YIIc17_E5	YPS606	Mosaic	North American	Wine	Mata ho::HygMX ura3::KanMX	This study	225 mitonuclear
SP7a1 rho3A	YIIc17_E5	W303	Mosaic	Mosaic	Wine	Mata ho::HygMX ura3::KanMX	This study	225 mitonuclear
SP7a1 rho3B	YIIc17_E5	W303	Mosaic	Mosaic	Wine	Mata ho::HygMX ura3::KanMX	This study	225 mitonuclear
SP7a1 rho6A	YIIc17_E5	273614N	Mosaic	Mosaic	Wine	Mata ho::HygMX ura3::KanMX	This study	225 mitonuclear
SP7a1 rho6B	YIIc17_E5	273614N	Mosaic	Mosaic	Wine	Mata ho::HygMX ura3::KanMX	This study	225 mitonuclear
SP7a1 rho8A	YIIc17_E5	322134S	Mosaic	Mosaic	Wine	Mata ho::HygMX ura3::KanMX	This study	225 mitonuclear
SP7a1 rho8B	YIIc17_E5	322134S	Mosaic	Mosaic	Wine	Mata ho::HygMX ura3::KanMX	This study	225 mitonuclear
SP7a1 rho9A	YIIc17_E5	Y55	Mosaic	West African	Wine	Mata ho::HygMX ura3::KanMX	This study	225 mitonuclear
SP7a1 rho9B	YIIc17_E5	Y55	Mosaic	West African	Wine	Mata ho::HygMX ura3::KanMX	This study	225 mitonuclear
SP8a1 rho10A	322134S	UWOPS83-787.3	Mosaic	Mosaic	Clinical	Mata ho::HygMX ura3::KanMX	This study	225 mitonuclear
SP8a1 rho10B	322134S	UWOPS83-787.3	Mosaic	Mosaic	Clinical	Mata ho::HygMX ura3::KanMX	This study	225 mitonuclear
SP8a1 rho11A	322134S	SK1	Mosaic	West African	Clinical	Mata ho::HygMX ura3::KanMX	This study	225 mitonuclear
SP8a1 rho11B	322134S	SK1	Mosaic	West African	Clinical	Mata ho::HygMX ura3::KanMX	This study	225 mitonuclear
SP8a1 rho12A	322134S	BC187	Mosaic	Wine European	Clinical	Mata ho::HygMX ura3::KanMX	This study	225 mitonuclear
SP8a1 rho12B	322134S	BC187	Mosaic	Wine European	Clinical	Mata ho::HygMX ura3::KanMX	This study	225 mitonuclear
SP8a1 rho3A	322134S	W303	Mosaic	Mosaic	Clinical	Mata ho::HygMX ura3::KanMX	This study	225 mitonuclear
SP8a1 rho3B	322134S	W303	Mosaic	Mosaic	Clinical	Mata ho::HygMX ura3::KanMX	This study	225 mitonuclear
SP8a1 rho7A	322134S	YIIc17_E5	Mosaic	Mosaic	Clinical	Mata ho::HygMX ura3::KanMX	This study	225 mitonuclear
SP8a1 rho7B	322134S	YIIc17_E5	Mosaic	Mosaic	Clinical	Mata ho::HygMX ura3::KanMX	This study	225 mitonuclear
SP9a1 rho10A	Y55	UWOPS83-787.3	West African	Mosaic	Fruit	Mata ho::HygMX ura3::KanMX	This study	225 mitonuclear
SP9a1 rho10B	Y55	UWOPS83-787.3	West African	Mosaic	Fruit	Mata ho::HygMX ura3::KanMX	This study	225 mitonuclear
SP9a1 rho11A	Y55	SK1	West African	West African	Fruit	Mata ho::HygMX ura3::KanMX	This study	225 mitonuclear
SP9a1 rho11B	Y55	SK1	West African	West African	Fruit	Mata ho::HygMX ura3::KanMX	This study	225 mitonuclear
SP9a1 rho12A	Y55	BC187	West African	Wine European	Fruit	Mata ho::HygMX ura3::KanMX	This study	225 mitonuclear
SP9a1 rho12B	Y55	BC187	West African	Wine European	Fruit	Mata ho::HygMX ura3::KanMX	This study	225 mitonuclear
SP9a1 rho3A	Y55	W303	West African	Mosaic	Fruit	Mata ho::HygMX ura3::KanMX	This study	225 mitonuclear
SP9a1 rho3B	Y55	W303	West African	Mosaic	Fruit	Mata ho::HygMX ura3::KanMX	This study	225 mitonuclear
SP9a1 rho7A	Y55	YIIc17_E5	West African	Mosaic	Fruit	Mata ho::HygMX ura3::KanMX	This study	225 mitonuclear
SP9a1 rho7B	Y55	YIIc17_E5	West African	Mosaic	Fruit	Mata ho::HygMX ura3::KanMX	This study	225 mitonuclear

## Sheet: Table S2
Table S2. SNP table for mitochondrial coding sequences
	mtDNA accession number	ATP6_allele	ATP8_allele	ATP9_allele	ATPB_allele	COX1_allele	COX2_allele	COX3_allele	COXv_allele	ATP6_345	ATP6_351	ATP6_400	ATP6_529	ATP6_531	ATP6_543	ATP6_605	ATP6_678	ATP6_708	ATP6_721	ATP6_723	ATP6_753	ATP6_763	ATP6_766	ATP8_105	ATP9_165	COBE1_24	COBE1_49	COBE1_138	COBE1_150	COBE1_168	COBE1_264	COBE3_451	COBE4_529	COBE4_550	COE4_565	COBE4_571	COBE4_592	COBE5_771	COBE6_1021	COX1E1_150	COX1E1_159	COX1E1_164	COX1E2_178	COX1E2_198	COX1E3_228	COX1E3_231	COX1E3_234	COX1E3_243	COX1E4_261
DBVPG1373	KP712801 (Wu et.al, 2015)	3	1	1	7	2	8	9	7	T	C	A	T	C	T	C	T	T	T	T	C	A	T	T	T	A	G	T	A	T	T	T	A	C	T	A	A	T	A	A	A	A	G	G	T	T	A	A	G
L-1528	KP712791 (Wu et.al, 2015)	9	2	2	5	4	8	6	7	T	C	G	T	C	T	C	T	T	T	T	T	G	C	C	C	A	G	T	A	T	T	C	A	C	T	A	A	T	A	A	A	T	G	A	T	A	T	C	G
YJM981	CP006502 (Strope et.al, 2015)	1	1	1	6	3	8	5	7	C	C	G	T	C	T	C	C	T	T	T	T	G	C	T	T	A	G	T	A	T	T	C	G	T	T	A	A	T	A	A	A	A	G	G	T	T	A	A	G
YJM975	CP006500 (Strope et.al, 2015)	1	1	1	6	3	8	5	7	C	C	G	T	C	T	C	C	T	T	T	T	G	C	T	T	A	G	T	A	T	T	C	G	T	T	A	A	T	A	A	A	A	G	G	T	T	A	A	G
BC187	KP712790 (Wu et.al, 2015)	7	1	1	6	1	7	4	7	T	C	G	T	C	T	C	C	T	T	T	T	G	C	T	T	A	G	T	A	T	T	C	G	T	T	A	A	T	A	A	A	A	G	G	T	A	T	C	G
YIIc17_E5	CP006547 (Strope et.al, 2015)	2	1	1	2	13	3	4	8	C	T	A	T	C	T	C	T	T	T	T	C	A	T	T	T	A	G	A	G	A	T	C	G	T	T	A	A	T	A	T	G	T	G	G	T	T	A	A	A
274614N	CP006553 (Strope et.al, 2015)	5	2	2	8	5	4	7	9	T	C	G	T	C	C	G	C	T	G	C	T	G	C	C	C	G	A	A	G	T	C	C	G	T	C	T	A	T	T	A	A	T	G	A	T	T	A	A	A
Y12	CP006554 (Strope et.al, 2015)	5	2	2	8	7	2	3	5	T	C	G	T	C	C	G	C	T	G	C	T	G	C	C	C	G	A	A	G	T	C	C	G	T	C	T	A	T	T	A	G	T	G	G	T	T	A	A	G
W303	CM007981 (Matheson et.al, 2017)	11	2	2	8	8	9	10	6	T	T	G	A	T	T	C	T	T	T	T	C	A	T	C	C	G	A	A	G	T	C	C	G	T	C	T	A	T	T	T	A	T	G	G	T	A	T	C	A
DBVPG6044	CP020156 (Yue et.al, 2017)	6	2	2	1	10	6	2	3	T	C	G	T	C	T	C	C	C	T	T	T	G	C	C	C	A	A	A	G	T	C	T	A	C	T	A	C	C	T	T	G	T	C	A	A	A	T	C	G
Y55	CP006492 (Strope et.al, 2015)	8	2	2	3	11	10	6	4	T	C	G	T	C	T	C	T	T	T	T	C	A	T	C	C	A	G	A	G	A	T	T	A	C	T	A	C	C	T	T	G	T	C	A	A	A	T	C	G
SK1	CP020190 (Strope et.al, 2015)	6	2	2	1	9	6	2	4	T	C	G	T	C	T	C	C	C	T	T	T	G	C	C	C	A	A	A	G	T	C	T	A	C	T	A	C	C	T	T	G	T	C	A	A	A	T	C	G
UWOPS83-787.3	CP006550 (Strope et.al, 2015)	4	2	2	4	12	2	1	1	T	C	G	A	T	T	C	C	T	T	T	C	A	T	C	C	A	G	A	G	T	C	C	G	T	C	T	A	T	T	T	G	T	G	G	T	T	A	A	A
YPS606	CP006548 (Strope et.al, 2015)	10	2	2	4	6	5	8	2	T	T	G	A	T	T	C	C	T	T	T	C	A	T	C	C	A	G	A	G	T	C	C	G	T	C	T	A	T	T	A	A	T	G	G	T	T	A	C	A
[truncated: 158 more columns]

## Sheet: Table S3
Table S3. mtDNA statistics
	bp	#sequences	unique alleles	identical sites	identical %	pairwise identity	π	GC%
All	6709	14	13	6510	97	99	0.01	24.4
ATP6	780	14	11	766	98.2	99.3	0.007	22.9
ATP8	147	14	2	146	99.3	99.7	0.003	18.8
ATP9	231	14	2	230	99.6	99.8	0.002	33.2
COB	1155	14	8	1141	98.8	99.5	0.005	27.6
COX1	1607	14	13	1568	97.6	99	0.01	30.1
COX2	757	14	10	730	96.4	98.4	0.016	26.37
COX3	810	14	10	798	98.5	99.3	0.007	29.7
VAR1	1221	14	9	1131	92.6	98.1	0.019	7.9

## Sheet: Table S4
Table S4. ANOVA tables showing nuclear, mitochondrial and mitonuclear effects on phenotype.
		TEMPERATURE
			20 oC		30 oC		37 oC
	EFFECT	d.f.	P-value	χ2	P-value	χ2	P-value	χ2
CSM	Nuclear	1	<2.2e-16	192.3	<2.2e-16	229.4	<2.2e-16	296.6
	Mitochondrial	1	1	7.28e-12	1	0	0.24	1.4
	mt x n interactions	1	<2.2e-16	866.6	<2.2e-16	1094.7	<2.2e-16	846.2
CSMEG	Nuclear	1	<2.2e-16	132.3	<2.2e-16	129.2	<2.2e-16	90.6
	Mitochondrial	1	1	0	1	0	1	4.54747e-12
	mt x n interactions	1	0	1771.9	<2.2e-16	1106.4	<2.2e-16	870.2
Msy	Nuclear	1	<2.2e-16	253.2	<2.2e-16	186.1	<2.2e-16	187.7
	Mitochondrial	1	1	0	1	7.73e-12	1	0
	mt x n interactions	1	<2.2e-16	745.1	<2.2e-16	799.8	<2.2e-16	1154.8
SGM	Nuclear	1	<2.2e-16	192.7	<2.2e-16	220.4	<2.2e-16	168.4
	Mitochondrial	1	1	4.54747e-12	1	9.82254e-11	0.997435	1.03383e-05
	mt x n interactions	1	<2.2e-16	630.5	<2.2e-16	427.1	<2.2e-16	808
SOE	Nuclear	1	<2.2e-16	157.9	<2.2e-16	133.3	<2.2e-16	147.6
	Mitochondrial	1	1	3.18323e-12	1	1.18234e-11	1	1.04592e-11
	mt x n interactions	1	<2.2e-16	1119.2	<2.2e-16	660.9	<2.2e-16	1307.3

## Sheet: Table S5
Table S5. Variance Component Analysis
Media	Temperature	Nuclear	Mitochondrial	Mitonuclear	Residual	Total variance
CSM	20oC	0.265912	0	0.0902712	0.167809	0.523993
CSM	30oC	0.228527	0	0.0591786	0.0836521	0.371358
CSM	37oC	0.504255	0.00365496	0.0774026	0.13247	0.717783
CSMEG	20oC	0.620913	0	0.333273	0.251487	1.20567
CSMEG	30oC	0.205562	0	0.123904	0.165396	0.494862
CSMEG	37oC	0.372187	0	0.340668	0.367922	1.08078
MSy	20oC	0.384477	0	0.0780568	0.135705	0.59824
MSy	30oC	0.187366	0	0.0653338	0.111147	0.363847
MSy	37oC	0.237579	0	0.0822889	0.0979219	0.41779
SGM	20oC	0.0208316	0	0.00672797	0.0170546	0.0446142
SGM	30oC	0.0147476	0	0.00362375	0.0126279	0.0309992
SGM	37oC	0.0221947	3.04e-06	0.00905835	0.0158693	0.0471254
SOE	20oC	0.219979	0	0.101993	0.101164	0.423136
SOE	30oC	0.113016	0	0.0618685	0.111343	0.286228
SOE	37oC	0.158769	0	0.0816673	0.0798762	0.320313

## Sheet: Table S6
Table S6. Mitochondrial x nuclear x environment interactions (mt x n x e)
Effect	d.f.	Model	CSM		CSMEG		Msy		SGM		SOE
			P-value	χ2	P-value	χ2	P-value	χ2	P-value	χ2	P-value	χ2
Nuclear	1	Full, n	8.42604e-08	28.7056	8.12918e-07	24.327	0.000197221	13.8574	2.67911e-05	17.6329	0.00489303	7.91856
Mitochondrial	1	Full, mt	0.990416	0.000144286	1	0	1	0	1	0	0.999981	5.62068e-10
Temperature	1	Full, e	0.0114352	6.3964	0.0545434	3.69599	0.308184	1.03844	0.720139	0.12836	0.353255	0.861729
Nuclear x Temperature	1	Full, n x e	1.05146e-71	320.639	1.17967e-19	82.2824	1.92306e-82	369.946	3.11178e-51	226.709	1.08649e-65	293.032
Mitochondrial x Temperature	1	Full, mt x e	1	0	1	0	0.999992	9.45874e-11	1	0	0.999993	8.36735e-11
Nuclear x Mitochondrial	1	Full, n x mt	3.27353e-53	235.779	3.3437e-19	80.2235	3.90705e-36	157.537	4.80288e-20	84.0588	4.44186e-30	129.84
Nuclear x Mitochondrial x Temperature	1	Full, n x mt x e	1.05526e-89	403.296	6.07700744384733e-322	1471.51	1.80914e-141	641.225	2.76317e-136	617.39	1.81377e-219	999.98
Effect	d.f.	Model	20oC		30oC		37oC
			P-value	χ2	P-value	χ2	P-value	χ2
Nuclear	1	Full, n	0.000205516	13.78	0.000201854	13.8137	0.000123306	14.7414
Mitochondrial	1	Full, mt	1	0	0.999947	4.45107e-09	0.574264	0.315601
Media	1	Full, e	3.63906e-13	52.8289	6.0069e-21	88.1698	5.23196e-15	61.1713
Nuclear x Media	1	Full, n x e	1.32322e-155	706.227	3.93378e-159	722.446	1.16398e-130	591.531
Mitochondrial x Media	1	Full, mt x e	1	0	0.99995	3.92356e-09	0.999953	3.42334e-09
Nuclear x Mitochondrial	1	Full, n x mt	5.03366e-06	20.8244	1.50294e-18	77.2544	0.0276436	4.85016
Nuclear x Mitochondrial x Media	1	Full, n x mt x e	0	6000.76	0	3714.87	0	4801.61
To determine the significance of each term, ANOVAs comparing the full model with a model lacking the indicated term were evaluated. Each factor was treated as a random effect. Full model: n + mt + e + (mt x n) + (n x e) + (mt x e) + (mt x n x e)

## Sheet: Table S7
Table S7. Phenotypic ranges, variance and ttest between strains with original and synthetic mitonuclear genotypes
Media	Temperature	range_low_orig	range_high_orig	range_low_syn	range_high_syn	var_original	var_synthetic	var_total	T.test_P.value
CSM	20	0.322037	2.83194	0.101384	11.6956	0.366779	0.497086	0.493547	0.001238
CSM	30	0.874152	3.04746	0.124906	4.6744	0.212546	0.348763	0.344256	0.344092
CSM	37	0.774342	3.25913	0.128026	11.9434	0.549108	0.681376	0.677115	0.592383
CSMEG	20	0.176439	4.19374	0.14574	7.95471	0.860142	1.05211	1.04558	0.662834
CSMEG	30	0.617112	3.85324	0.356537	5.38797	0.486073	0.478792	0.479072	0.27448
CSMEG	37	0.0342798	3.2885	0.0309257	15.0669	0.47788	0.865831	0.852384	0.489222
MSy	20	0.169389	4.01543	0.0736575	5.90372	0.528614	0.496661	0.497699	0.409237
MSy	30	0.769975	3.16405	0.194401	4.25878	0.278004	0.317363	0.316	0.479159
MSy	37	0.222255	3.5423	0.048441	4.64149	0.293054	0.376199	0.373217	0.271147
SGM	20	0.407622	1.28181	0.387269	1.60484	0.0454123	0.0420259	0.0421574	0.158455
SGM	30	0.49001	1.11559	0.332406	1.23169	0.0241626	0.0295416	0.0293982	0.0141485
SGM	37	0.39234	1.33761	0.22426	1.39806	0.0493804	0.043417	0.0436332	0.288641
SOE	20	0.331091	3.62075	0.128271	8.23562	0.377075	0.376009	0.375924	0.904862
SOE	30	0.53782	3.22785	0.201356	5.40885	0.272159	0.261326	0.261652	0.417626
SOE	37	0.38372	2.97691	0.187158	4.76295	0.300488	0.299615	0.299798	0.11179

## Sheet: Table S8
Table S8. Two-way ANOVA P-values for each genetic term (Nuclear, Mitochondrial, Mitonuclear Epistasis), Type of Epistasis, and estimated Strength of epistasis in each pairwise comparision
Media	Temperature	Background.1	Background.2	Within/Between	P (Nuclear)	P (mtDNA)	P (mtDNA x N)	Delta.Delta	Type.Epistasis
CSM	20oC	BC187	YJM975	Within	3.21655e-20	3.25884e-08	9.76746e-06	0.242181	Magnitude
CSM	20oC	BC187	DBVPG1373	Within	0.115618	0.432598	0.233562	1.10795	Sign
CSM	20oC	BC187	L1528	Within	0.000207676	0.0402204	0.00425976	0.515583	Reciprocal-Sign
CSM	20oC	BC187	DBVPG6044	Between	2.26692e-06	0.0295824	0.0431319	0.755624	Sign
CSM	20oC	BC187	Y12	Between	0.765172	0.000267556	5.3645e-06	0.493213	Reciprocal-Sign
CSM	20oC	BC187	YPS606	Between	2.56413e-22	4.88946e-12	4.90991e-18	0.653666	Sign
CSM	20oC	BC187	Y55	Between	1.30116e-06	0.0510747	0.0253717	0.716872	Sign
CSM	20oC	YJM981	BC187	Within	4.54844e-10	0.0782194	2.87053e-05	0.369622	Sign
CSM	20oC	YJM981	YJM975	Within	3.94515e-20	1.11883e-06	0.871512	0.0144238	Magnitude
CSM	20oC	YJM981	DBVPG1373	Within	0.0117181	1.78317e-10	3.09473e-06	0.481895	Magnitude
CSM	20oC	YJM981	L1528	Within	2.20171e-12	0.379207	0.000526649	0.388733	Sign
CSM	20oC	YJM981	DBVPG6044	Between	3.26157e-11	0.790232	1.08614e-06	1.44202	Sign
CSM	20oC	YJM981	Y12	Between	5.24413e-09	0.000628303	6.8932e-09	0.773505	Sign
CSM	20oC	YJM981	YPS606	Between	1.2549e-20	0.00284674	1.31447e-17	1.3668	Sign
CSM	20oC	YJM981	Y55	Between	0.0283228	5.1596e-12	2.73398e-18	1.75758	Reciprocal-Sign
CSM	20oC	YJM975	BC187	Within	3.21655e-20	3.25884e-08	9.76746e-06	0.242181	Magnitude
CSM	20oC	YJM975	YJM981	Within	3.94515e-20	1.11883e-06	0.871512	0.0144238	Magnitude
CSM	20oC	YJM975	DBVPG1373	Within	4.26564e-13	0.0112985	3.95397e-08	0.672705	Sign
CSM	20oC	YJM975	L1528	Within	0.0106305	0.000177495	0.106411	0.224533	Magnitude
CSM	20oC	YJM975	DBVPG6044	Between	6.17615e-20	6.02964e-07	3.04673e-06	0.975247	Magnitude
CSM	20oC	YJM975	Y12	Between	0.908771	1.0221e-05	0.48437	0.0613105	Magnitude
CSM	20oC	YJM975	YPS606	Between	0.533928	6.85552e-08	1.14492e-09	0.765359	Reciprocal-Sign
CSM	20oC	YJM975	Y55	Between	6.06906e-30	0.107167	0.0243178	0.341525	Sign
CSM	20oC	DBVPG1373	BC187	Within	0.115618	0.432598	0.233562	1.10795	Sign
CSM	20oC	DBVPG1373	YJM981	Within	0.0117181	1.78317e-10	3.09473e-06	0.481895	Magnitude
CSM	20oC	DBVPG1373	YJM975	Within	4.26564e-13	0.0112985	3.95397e-08	0.672705	Sign
CSM	20oC	DBVPG1373	L1528	Within	1.3556e-05	8.2952e-09	0.43463	0.112416	Magnitude
CSM	20oC	DBVPG1373	DBVPG6044	Between	1.15943e-05	0.00124553	0.335887	0.352458	Magnitude
CSM	20oC	DBVPG1373	Y12	Between	0.0939407	0.454796	0.235516	0.155996	Sign
CSM	20oC	DBVPG1373	YPS606	Between	1.33658e-10	3.34112e-09	0.0435123	0.268233	Magnitude
CSM	20oC	DBVPG1373	Y55	Between	0.000135674	0.00240719	0.350311	0.356352	Magnitude
CSM	20oC	L1528	BC187	Within	0.000207676	0.0402204	0.00425976	0.515583	Reciprocal-Sign
CSM	20oC	L1528	YJM981	Within	2.20171e-12	0.379207	0.000526649	0.388733	Sign
CSM	20oC	L1528	YJM975	Within	0.0106305	0.000177495	0.106411	0.224533	Magnitude
CSM	20oC	L1528	DBVPG1373	Within	1.3556e-05	8.2952e-09	0.43463	0.112416	Magnitude
CSM	20oC	L1528	DBVPG6044	Between	0.000196798	0.0289165	0.00641833	1.55975	Sign
CSM	20oC	L1528	Y12	Between	0.26643	0.0947454	0.000164447	0.464973	Reciprocal-Sign
CSM	20oC	L1528	YPS606	Between	6.45928e-06	0.000874026	2.86193e-06	0.980739	Reciprocal-Sign
CSM	20oC	L1528	Y55	Between	9.60665e-13	8.94492e-07	1.25306e-12	2.03136	Reciprocal-Sign
CSM	20oC	DBVPG6044	BC187	Between	2.26692e-06	0.0295824	0.0431319	0.755624	Sign
CSM	20oC	DBVPG6044	YJM981	Between	3.26157e-11	0.790232	1.08614e-06	1.44202	Sign
CSM	20oC	DBVPG6044	YJM975	Between	6.17615e-20	6.02964e-07	3.04673e-06	0.975247	Magnitude
CSM	20oC	DBVPG6044	DBVPG1373	Between	1.15943e-05	0.00124553	0.335887	0.352458	Magnitude
CSM	20oC	DBVPG6044	L1528	Between	0.000196798	0.0289165	0.00641833	1.55975	Sign
CSM	20oC	DBVPG6044	Y12	Between	6.21332e-17	0.460086	0.0041366	0.738536	Sign
CSM	20oC	DBVPG6044	YPS606	Between	1.56139e-14	0.722195	0.94247	0.0210103	Magnitude
CSM	20oC	DBVPG6044	Y55	Within	0.0508308	0.018077	0.000254249	1.44771	Reciprocal-Sign
CSM	20oC	Y12	BC187	Between	0.765172	0.000267556	5.3645e-06	0.493213	Reciprocal-Sign
CSM	20oC	Y12	YJM981	Between	5.24413e-09	0.000628303	6.8932e-09	0.773505	Sign
CSM	20oC	Y12	YJM975	Between	0.908771	1.0221e-05	0.48437	0.0613105	Magnitude
CSM	20oC	Y12	DBVPG1373	Between	0.0939407	0.454796	0.235516	0.155996	Sign
CSM	20oC	Y12	L1528	Between	0.26643	0.0947454	0.000164447	0.464973	Reciprocal-Sign
CSM	20oC	Y12	DBVPG6044	Between	6.21332e-17	0.460086	0.0041366	0.738536	Sign
CSM	20oC	Y12	YPS606	Between	0.0218479	0.00756118	0.00128908	0.386376	Reciprocal-Sign
CSM	20oC	Y12	Y55	Between	1.40894e-12	0.973904	0.38642	0.260667	Sign
CSM	20oC	YPS606	BC187	Between	2.56413e-22	4.88946e-12	4.90991e-18	0.653666	Sign
CSM	20oC	YPS606	YJM981	Between	1.2549e-20	0.00284674	1.31447e-17	1.3668	Sign
CSM	20oC	YPS606	YJM975	Between	0.533928	6.85552e-08	1.14492e-09	0.765359	Reciprocal-Sign
CSM	20oC	YPS606	DBVPG1373	Between	1.33658e-10	3.34112e-09	0.0435123	0.268233	Magnitude
CSM	20oC	YPS606	L1528	Between	6.45928e-06	0.000874026	2.86193e-06	0.980739	Reciprocal-Sign
CSM	20oC	YPS606	DBVPG6044	Between	1.56139e-14	0.722195	0.94247	0.0210103	Magnitude
CSM	20oC	YPS606	Y12	Between	0.0218479	0.00756118	0.00128908	0.386376	Reciprocal-Sign
CSM	20oC	YPS606	Y55	Between	2.24134e-29	0.000148203	0.00449505	0.564053	Magnitude
CSM	20oC	Y55	BC187	Between	1.30116e-06	0.0510747	0.0253717	0.716872	Sign
CSM	20oC	Y55	YJM981	Between	0.0283228	5.1596e-12	2.73398e-18	1.75758	Reciprocal-Sign
CSM	20oC	Y55	YJM975	Between	6.06906e-30	0.107167	0.0243178	0.341525	Sign
CSM	20oC	Y55	DBVPG1373	Between	0.000135674	0.00240719	0.350311	0.356352	Magnitude
CSM	20oC	Y55	L1528	Between	9.60665e-13	8.94492e-07	1.25306e-12	2.03136	Reciprocal-Sign
CSM	20oC	Y55	DBVPG6044	Between	0.0508308	0.018077	0.000254249	1.44771	Reciprocal-Sign
CSM	20oC	Y55	Y12	Between	1.40894e-12	0.973904	0.38642	0.260667	Sign
CSM	20oC	Y55	YPS606	Between	2.24134e-29	0.000148203	0.00449505	0.564053	Magnitude
CSM	20oC	BC187	YJM981	Within	4.68235e-18	0.00333317	0.157023	0.475363	Magnitude
CSM	20oC	BC187	YJM975	Within	1.39435e-29	0.000146968	0.018724	0.268197	Magnitude
CSM	20oC	BC187	DBVPG1373	Within	1.66583e-32	0.000308047	0.00131962	0.628069	Magnitude
CSM	20oC	BC187	L1528	Within	1.28442e-16	0.0376175	0.0173419	0.886587	Sign
CSM	20oC	BC187	DBVPG6044	Between	2.24965e-14	0.000310169	NA	NA	NA
CSM	20oC	BC187	Y12	Between	1.33887e-15	0.958142	0.00265062	0.802613	Sign
CSM	20oC	BC187	YPS606	Between	2.03927e-05	3.49807e-22	1.27151e-09	0.812154	Magnitude
CSM	20oC	BC187	Y55	Between	3.28602e-29	0.165072	0.000953826	0.783507	Sign
CSM	20oC	YJM981	BC187	Within	4.68235e-18	0.00333317	0.157023	0.475363	Magnitude
CSM	20oC	YJM981	YJM975	Within	2.49251e-11	0.0484711	3.16648e-06	1.57648	Sign
CSM	20oC	YJM981	DBVPG1373	Within	0.0136977	0.000221218	0.00121052	0.961347	Magnitude
CSM	20oC	YJM981	L1528	Within	0.532956	0.212854	0.787042	0.178499	Magnitude
CSM	20oC	YJM981	DBVPG6044	Between	0.00213728	0.119498	0.119507	0.965632	Sign
CSM	20oC	YJM981	Y12	Between	4.47306e-07	0.00265698	0.000215258	1.10598	Sign
CSM	20oC	YJM981	YPS606	Between	1.85011e-19	2.05064e-08	0.0836625	0.475107	Magnitude
CSM	20oC	YJM981	Y55	Between	0.00601013	0.000272289	0.351719	0.652083	Magnitude
CSM	20oC	YJM975	BC187	Within	1.39435e-29	0.000146968	0.018724	0.268197	Magnitude
CSM	20oC	YJM975	YJM981	Within	2.49251e-11	0.0484711	3.16648e-06	1.57648	Sign
CSM	20oC	YJM975	DBVPG1373	Within	3.72909e-07	5.94244e-08	0.00360371	0.552896	Magnitude
CSM	20oC	YJM975	L1528	Within	0.307553	0.0188096	0.0748842	0.923079	Magnitude
CSM	20oC	YJM975	DBVPG6044	Between	1.13231e-06	0.0981692	NA	NA	NA
CSM	20oC	YJM975	Y12	Between	1.09166e-22	0.024105	2.40122e-08	0.792557	Sign
CSM	20oC	YJM975	YPS606	Between	5.7077e-07	0.00441272	1.45528e-08	0.874346	Reciprocal-Sign
CSM	20oC	YJM975	Y55	Between	0.000955888	1.74608e-19	5.80127e-22	2.71168	Magnitude
CSM	20oC	DBVPG1373	BC187	Within	1.66583e-32	0.000308047	0.00131962	0.628069	Magnitude
CSM	20oC	DBVPG1373	YJM981	Within	0.0136977	0.000221218	0.00121052	0.961347	Magnitude
CSM	20oC	DBVPG1373	YJM975	Within	3.72909e-07	5.94244e-08	0.00360371	0.552896	Magnitude
CSM	20oC	DBVPG1373	L1528	Within	1.99887e-07	4.57701e-05	0.0324167	0.561916	Magnitude
CSM	20oC	DBVPG1373	DBVPG6044	Between	3.86858e-10	8.07359e-12	NA	NA	NA
CSM	20oC	DBVPG1373	Y12	Between	3.6865e-10	0.16293	0.252061	0.133933	Magnitude
CSM	20oC	DBVPG1373	YPS606	Between	3.05082e-16	8.30623e-05	2.93282e-12	1.21128	Sign
CSM	20oC	DBVPG1373	Y55	Between	0.438637	0.39157	0.0019646	2.88542	Reciprocal-Sign
CSM	20oC	L1528	BC187	Within	1.28442e-16	0.0376175	0.0173419	0.886587	Sign
CSM	20oC	L1528	YJM981	Within	0.532956	0.212854	0.787042	0.178499	Magnitude
CSM	20oC	L1528	YJM975	Within	0.307553	0.0188096	0.0748842	0.923079	Magnitude
CSM	20oC	L1528	DBVPG1373	Within	1.99887e-07	4.57701e-05	0.0324167	0.561916	Magnitude
CSM	20oC	L1528	DBVPG6044	Between	0.29135	0.96058	0.471657	0.919206	Sign
CSM	20oC	L1528	Y12	Between	0.0783961	0.783914	0.0149114	0.946719	Reciprocal-Sign
CSM	20oC	L1528	YPS606	Between	3.12658e-08	0.113667	0.107005	0.575563	Sign
CSM	20oC	L1528	Y55	Between	0.203614	0.530235	0.0313065	1.75975	Reciprocal-Sign
CSM	20oC	DBVPG6044	BC187	Between	2.24965e-14	0.000310169	NA	NA	NA
CSM	20oC	DBVPG6044	YJM981	Between	0.00213728	0.119498	0.119507	0.965632	Sign
CSM	20oC	DBVPG6044	YJM975	Between	1.13231e-06	0.0981692	NA	NA	NA
CSM	20oC	DBVPG6044	DBVPG1373	Between	3.86858e-10	8.07359e-12	NA	NA	NA
CSM	20oC	DBVPG6044	L1528	Between	0.29135	0.96058	0.471657	0.919206	Sign
CSM	20oC	DBVPG6044	Y12	Between	3.12713e-06	0.000122154	NA	NA	NA
CSM	20oC	DBVPG6044	YPS606	Between	1.40499e-08	0.326064	0.803649	0.11574	Magnitude
CSM	20oC	DBVPG6044	Y55	Within	1.91893e-14	6.2948e-14	3.83475e-09	2.6326	Magnitude
CSM	20oC	Y12	BC187	Between	1.33887e-15	0.958142	0.00265062	0.802613	Sign
CSM	20oC	Y12	YJM981	Between	4.47306e-07	0.00265698	0.000215258	1.10598	Sign
CSM	20oC	Y12	YJM975	Between	1.09166e-22	0.024105	2.40122e-08	0.792557	Sign
CSM	20oC	Y12	DBVPG1373	Between	3.6865e-10	0.16293	0.252061	0.133933	Magnitude
CSM	20oC	Y12	L1528	Between	0.0783961	0.783914	0.0149114	0.946719	Reciprocal-Sign
CSM	20oC	Y12	DBVPG6044	Between	3.12713e-06	0.000122154	NA	NA	NA
CSM	20oC	Y12	YPS606	Between	6.35763e-09	0.00110332	0.00572967	0.298984	Magnitude
CSM	20oC	Y12	Y55	Between	2.53402e-08	4.43188e-05	0.744031	0.0634575	Magnitude
CSM	20oC	YPS606	BC187	Between	2.03927e-05	3.49807e-22	1.27151e-09	0.812154	Magnitude
CSM	20oC	YPS606	YJM981	Between	1.85011e-19	2.05064e-08	0.0836625	0.475107	Magnitude
CSM	20oC	YPS606	YJM975	Between	5.7077e-07	0.00441272	1.45528e-08	0.874346	Reciprocal-Sign
CSM	20oC	YPS606	DBVPG1373	Between	3.05082e-16	8.30623e-05	2.93282e-12	1.21128	Sign
CSM	20oC	YPS606	L1528	Between	3.12658e-08	0.113667	0.107005	0.575563	Sign
CSM	20oC	YPS606	DBVPG6044	Between	1.40499e-08	0.326064	0.803649	0.11574	Magnitude
CSM	20oC	YPS606	Y12	Between	6.35763e-09	0.00110332	0.00572967	0.298984	Magnitude
CSM	20oC	YPS606	Y55	Between	1.50615e-09	0.745115	9.01729e-07	2.47648	Sign
CSM	20oC	Y55	BC187	Between	3.28602e-29	0.165072	0.000953826	0.783507	Sign
CSM	20oC	Y55	YJM981	Between	0.00601013	0.000272289	0.351719	0.652083	Magnitude
CSM	20oC	Y55	YJM975	Between	0.000955888	1.74608e-19	5.80127e-22	2.71168	Magnitude
CSM	20oC	Y55	DBVPG1373	Between	0.438637	0.39157	0.0019646	2.88542	Reciprocal-Sign
CSM	20oC	Y55	L1528	Between	0.203614	0.530235	0.0313065	1.75975	Reciprocal-Sign
CSM	20oC	Y55	DBVPG6044	Between	1.91893e-14	6.2948e-14	3.83475e-09	2.6326	Magnitude
CSM	20oC	Y55	Y12	Between	2.53402e-08	4.43188e-05	0.744031	0.0634575	Magnitude
CSM	20oC	Y55	YPS606	Between	1.50615e-09	0.745115	9.01729e-07	2.47648	Sign
Msy	20oC	BC187	YJM981	Within	7.8446e-05	0.974716	0.209165	0.775831	Sign
Msy	20oC	BC187	YJM975	Within	1.22975e-25	0.00035694	0.0517652	0.245706	Magnitude
Msy	20oC	BC187	DBVPG1373	Within	2.32604e-08	0.0006215	0.42992	0.166384	Magnitude
Msy	20oC	BC187	L1528	Within	0.000180336	0.190544	0.00178638	0.870784	Sign
Msy	20oC	BC187	DBVPG6044	Between	3.03889e-06	0.68316	0.125707	0.807635	Sign
Msy	20oC	BC187	Y12	Between	6.14707e-23	3.83206e-11	3.50085e-08	0.532722	Magnitude
Msy	20oC	BC187	YPS606	Between	2.98107e-35	1.57972e-13	1.01223e-31	1.18972	Sign
Msy	20oC	BC187	Y55	Between	0.0342744	0.127043	0.14912	0.363847	Magnitude
Msy	20oC	YJM981	BC187	Within	7.8446e-05	0.974716	0.209165	0.775831	Sign
Msy	20oC	YJM981	YJM975	Within	7.2932e-06	0.122812	0.511889	0.318878	Magnitude
Msy	20oC	YJM981	DBVPG1373	Within	3.89028e-10	0.372455	0.000893967	1.25431	Sign
Msy	20oC	YJM981	L1528	Within	9.3299e-09	0.024962	0.12301	0.570933	Magnitude
Msy	20oC	YJM981	DBVPG6044	Between	0.470489	0.666758	0.590682	0.318215	Magnitude
Msy	20oC	YJM981	Y12	Between	5.1703e-13	0.3843	0.0253729	0.711849	Sign
Msy	20oC	YJM981	YPS606	Between	1.26527e-15	1.09496e-07	0.286449	0.300269	Magnitude
Msy	20oC	YJM981	Y55	Between	3.49657e-11	0.269999	0.1474	0.669704	Magnitude
Msy	20oC	YJM975	BC187	Within	1.22975e-25	0.00035694	0.0517652	0.245706	Magnitude
Msy	20oC	YJM975	YJM981	Within	7.2932e-06	0.122812	0.511889	0.318878	Magnitude
Msy	20oC	YJM975	DBVPG1373	Within	0.00382744	0.018337	0.00362939	0.53584	Sign
Msy	20oC	YJM975	L1528	Within	0.822094	0.365985	1.59347e-05	0.689534	Reciprocal-Sign
Msy	20oC	YJM975	DBVPG6044	Between	1.22151e-12	0.0208603	0.717714	0.102642	Magnitude
Msy	20oC	YJM975	Y12	Between	4.63514e-05	0.248643	0.677027	0.0619822	Magnitude
Msy	20oC	YJM975	YPS606	Between	0.260573	1.37748e-05	4.61855e-11	1.1435	Reciprocal-Sign
Msy	20oC	YJM975	Y55	Between	4.78375e-05	0.468226	0.622805	0.13705	Magnitude
Msy	20oC	DBVPG1373	BC187	Within	2.32604e-08	0.0006215	0.42992	0.166384	Magnitude
Msy	20oC	DBVPG1373	YJM981	Within	3.89028e-10	0.372455	0.000893967	1.25431	Sign
Msy	20oC	DBVPG1373	YJM975	Within	0.00382744	0.018337	0.00362939	0.53584	Sign
Msy	20oC	DBVPG1373	L1528	Within	0.803638	3.96513e-15	0.580909	0.047741	Magnitude
Msy	20oC	DBVPG1373	DBVPG6044	Between	8.20026e-05	0.125306	0.594502	0.232377	Magnitude
Msy	20oC	DBVPG1373	Y12	Between	0.0784945	0.872106	0.895565	0.0285818	Magnitude
Msy	20oC	DBVPG1373	YPS606	Between	0.0164492	1.39063e-22	1.71402e-05	0.334813	Magnitude
Msy	20oC	DBVPG1373	Y55	Between	0.00165512	0.020036	0.679743	0.13918	Magnitude
Msy	20oC	L1528	BC187	Within	0.000180336	0.190544	0.00178638	0.870784	Sign
Msy	20oC	L1528	YJM981	Within	9.3299e-09	0.024962	0.12301	0.570933	Magnitude
Msy	20oC	L1528	YJM975	Within	0.822094	0.365985	1.59347e-05	0.689534	Reciprocal-Sign
Msy	20oC	L1528	DBVPG1373	Within	0.803638	3.96513e-15	0.580909	0.047741	Magnitude
Msy	20oC	L1528	DBVPG6044	Between	0.0609784	0.219923	0.199932	0.584727	Sign
Msy	20oC	L1528	Y12	Between	0.0170334	5.12635e-06	0.000396957	0.426504	Magnitude
Msy	20oC	L1528	YPS606	Between	0.000141421	0.00201458	0.0868269	0.263867	Magnitude
Msy	20oC	L1528	Y55	Between	0.0714257	0.0716286	0.018448	0.827429	Sign
Msy	20oC	DBVPG6044	BC187	Between	3.03889e-06	0.68316	0.125707	0.807635	Sign
Msy	20oC	DBVPG6044	YJM981	Between	0.470489	0.666758	0.590682	0.318215	Magnitude
Msy	20oC	DBVPG6044	YJM975	Between	1.22151e-12	0.0208603	0.717714	0.102642	Magnitude
Msy	20oC	DBVPG6044	DBVPG1373	Between	8.20026e-05	0.125306	0.594502	0.232377	Magnitude
Msy	20oC	DBVPG6044	L1528	Between	0.0609784	0.219923	0.199932	0.584727	Sign
Msy	20oC	DBVPG6044	Y12	Between	1.32368e-12	0.27308	0.10611	0.473719	Sign
Msy	20oC	DBVPG6044	YPS606	Between	1.88845e-05	0.194305	0.340859	0.329052	Magnitude
Msy	20oC	DBVPG6044	Y55	Within	1.42761e-06	0.719376	0.853733	0.0965269	Magnitude
Msy	20oC	Y12	BC187	Between	6.14707e-23	3.83206e-11	3.50085e-08	0.532722	Magnitude
Msy	20oC	Y12	YJM981	Between	5.1703e-13	0.3843	0.0253729	0.711849	Sign
Msy	20oC	Y12	YJM975	Between	4.63514e-05	0.248643	0.677027	0.0619822	Magnitude
Msy	20oC	Y12	DBVPG1373	Between	0.0784945	0.872106	0.895565	0.0285818	Magnitude
Msy	20oC	Y12	L1528	Between	0.0170334	5.12635e-06	0.000396957	0.426504	Magnitude
Msy	20oC	Y12	DBVPG6044	Between	1.32368e-12	0.27308	0.10611	0.473719	Sign
Msy	20oC	Y12	YPS606	Between	1.24027e-07	0.000135598	0.00717909	0.317092	Magnitude
Msy	20oC	Y12	Y55	Between	0.0345911	0.438154	0.317197	0.397611	Sign
Msy	20oC	YPS606	BC187	Between	2.98107e-35	1.57972e-13	1.01223e-31	1.18972	Sign
Msy	20oC	YPS606	YJM981	Between	1.26527e-15	1.09496e-07	0.286449	0.300269	Magnitude
Msy	20oC	YPS606	YJM975	Between	0.260573	1.37748e-05	4.61855e-11	1.1435	Reciprocal-Sign
Msy	20oC	YPS606	DBVPG1373	Between	0.0164492	1.39063e-22	1.71402e-05	0.334813	Magnitude
Msy	20oC	YPS606	L1528	Between	0.000141421	0.00201458	0.0868269	0.263867	Magnitude
Msy	20oC	YPS606	DBVPG6044	Between	1.88845e-05	0.194305	0.340859	0.329052	Magnitude
Msy	20oC	YPS606	Y12	Between	1.24027e-07	0.000135598	0.00717909	0.317092	Magnitude
Msy	20oC	YPS606	Y55	Between	8.49049e-07	0.00115859	0.001468	0.650195	Sign
Msy	20oC	Y55	BC187	Between	0.0342744	0.127043	0.14912	0.363847	Magnitude
Msy	20oC	Y55	YJM981	Between	3.49657e-11	0.269999	0.1474	0.669704	Magnitude
Msy	20oC	Y55	YJM975	Between	4.78375e-05	0.468226	0.622805	0.13705	Magnitude
Msy	20oC	Y55	DBVPG1373	Between	0.00165512	0.020036	0.679743	0.13918	Magnitude
Msy	20oC	Y55	L1528	Between	0.0714257	0.0716286	0.018448	0.827429	Sign
Msy	20oC	Y55	DBVPG6044	Between	1.42761e-06	0.719376	0.853733	0.0965269	Magnitude
Msy	20oC	Y55	Y12	Between	0.0345911	0.438154	0.317197	0.397611	Sign
Msy	20oC	Y55	YPS606	Between	8.49049e-07	0.00115859	0.001468	0.650195	Sign
SGM	20oC	BC187	YJM981	Within	2.4579e-11	0.183972	0.174295	0.110848	Sign
SGM	20oC	BC187	YJM975	Within	3.39058e-11	0.387311	0.746047	0.0234235	Magnitude
SGM	20oC	BC187	DBVPG1373	Within	2.91155e-29	0.0615836	0.0225046	0.0852287	Sign
SGM	20oC	BC187	L1528	Within	1.99699e-17	0.977002	0.0231551	0.191956	Sign
SGM	20oC	BC187	DBVPG6044	Between	2.80045e-07	0.417419	0.00880265	0.244161	Sign
SGM	20oC	BC187	Y12	Between	1.31873e-09	0.657235	5.85308e-06	0.336388	Sign
SGM	20oC	BC187	YPS606	Between	4.46669e-06	0.0423347	0.768974	0.0263527	Magnitude
SGM	20oC	BC187	Y55	Between	3.24648e-15	0.00491853	0.110513	0.122591	Magnitude
SGM	20oC	YJM981	BC187	Within	2.4579e-11	0.183972	0.174295	0.110848	Sign
SGM	20oC	YJM981	YJM975	Within	0.398538	0.270002	0.0639657	0.148263	Reciprocal-Sign
SGM	20oC	YJM981	DBVPG1373	Within	0.000115399	0.00319378	0.553955	0.0417511	Magnitude
SGM	20oC	YJM981	L1528	Within	1.43883e-07	0.490976	0.467999	0.0534047	Magnitude
SGM	20oC	YJM981	DBVPG6044	Between	0.049345	0.766252	0.112304	0.141768	Sign
SGM	20oC	YJM981	Y12	Between	0.0477814	0.0309213	0.000215967	0.32726	Reciprocal-Sign
SGM	20oC	YJM981	YPS606	Between	0.212755	0.123015	0.392681	0.0759655	Magnitude
SGM	20oC	YJM981	Y55	Between	0.810227	0.000247683	0.822086	0.0200021	Magnitude
SGM	20oC	YJM975	BC187	Within	3.39058e-11	0.387311	0.746047	0.0234235	Magnitude
SGM	20oC	YJM975	YJM981	Within	0.398538	0.270002	0.0639657	0.148263	Reciprocal-Sign
SGM	20oC	YJM975	DBVPG1373	Within	3.03114e-08	0.788172	0.0312423	0.165825	Sign
SGM	20oC	YJM975	L1528	Within	0.0532885	0.00562576	0.735691	0.0266644	Magnitude
SGM	20oC	YJM975	DBVPG6044	Between	0.00153092	0.436795	0.365234	0.0716854	Sign
SGM	20oC	YJM975	Y12	Between	2.64579e-05	9.53929e-05	0.0920292	0.125457	Magnitude
SGM	20oC	YJM975	YPS606	Between	0.781527	0.918264	0.660458	0.0474417	Reciprocal-Sign
SGM	20oC	YJM975	Y55	Between	3.10655e-08	0.471599	0.272682	0.0695979	Sign
SGM	20oC	DBVPG1373	BC187	Within	2.91155e-29	0.0615836	0.0225046	0.0852287	Sign
SGM	20oC	DBVPG1373	YJM981	Within	0.000115399	0.00319378	0.553955	0.0417511	Magnitude
SGM	20oC	DBVPG1373	YJM975	Within	3.03114e-08	0.788172	0.0312423	0.165825	Sign
SGM	20oC	DBVPG1373	L1528	Within	4.80881e-07	1.27437e-05	0.0887081	0.137106	Magnitude
SGM	20oC	DBVPG1373	DBVPG6044	Between	2.58672e-05	0.0110541	0.541293	0.0521594	Magnitude
SGM	20oC	DBVPG1373	Y12	Between	7.3208e-09	0.04122	0.0360957	0.127013	Magnitude
SGM	20oC	DBVPG1373	YPS606	Between	7.33317e-06	1.78543e-07	0.00201369	0.388436	Magnitude
SGM	20oC	DBVPG1373	Y55	Between	1.31366e-06	1.91971e-05	7.6906e-06	0.416934	Reciprocal-Sign
SGM	20oC	L1528	BC187	Within	1.99699e-17	0.977002	0.0231551	0.191956	Sign
SGM	20oC	L1528	YJM981	Within	1.43883e-07	0.490976	0.467999	0.0534047	Magnitude
SGM	20oC	L1528	YJM975	Within	0.0532885	0.00562576	0.735691	0.0266644	Magnitude
SGM	20oC	L1528	DBVPG1373	Within	4.80881e-07	1.27437e-05	0.0887081	0.137106	Magnitude
SGM	20oC	L1528	DBVPG6044	Between	0.0521238	0.000370454	0.0545215	0.217973	Magnitude
SGM	20oC	L1528	Y12	Between	0.731224	0.00115175	0.540939	0.0765782	Magnitude
SGM	20oC	L1528	YPS606	Between	1.14185e-06	0.444197	0.32357	0.108819	Sign
SGM	20oC	L1528	Y55	Between	0.0312912	0.0664874	0.0339548	0.253045	Reciprocal-Sign
SGM	20oC	DBVPG6044	BC187	Between	2.80045e-07	0.417419	0.00880265	0.244161	Sign
SGM	20oC	DBVPG6044	YJM981	Between	0.049345	0.766252	0.112304	0.141768	Sign
SGM	20oC	DBVPG6044	YJM975	Between	0.00153092	0.436795	0.365234	0.0716854	Sign
SGM	20oC	DBVPG6044	DBVPG1373	Between	2.58672e-05	0.0110541	0.541293	0.0521594	Magnitude
SGM	20oC	DBVPG6044	L1528	Between	0.0521238	0.000370454	0.0545215	0.217973	Magnitude
SGM	20oC	DBVPG6044	Y12	Between	0.000165359	0.021991	0.00385838	0.211154	Sign
SGM	20oC	DBVPG6044	YPS606	Between	0.0700411	0.948177	0.015753	0.30951	Reciprocal-Sign
SGM	20oC	DBVPG6044	Y55	Within	0.000156759	0.00233206	0.303813	0.0788326	Magnitude
SGM	20oC	Y12	BC187	Between	1.31873e-09	0.657235	5.85308e-06	0.336388	Sign
SGM	20oC	Y12	YJM981	Between	0.0477814	0.0309213	0.000215967	0.32726	Reciprocal-Sign
SGM	20oC	Y12	YJM975	Between	2.64579e-05	9.53929e-05	0.0920292	0.125457	Magnitude
SGM	20oC	Y12	DBVPG1373	Between	7.3208e-09	0.04122	0.0360957	0.127013	Magnitude
SGM	20oC	Y12	L1528	Between	0.731224	0.00115175	0.540939	0.0765782	Magnitude
SGM	20oC	Y12	DBVPG6044	Between	0.000165359	0.021991	0.00385838	0.211154	Sign
SGM	20oC	Y12	YPS606	Between	0.977088	0.276209	0.0452561	0.180964	Reciprocal-Sign
SGM	20oC	Y12	Y55	Between	0.000306269	0.246035	0.70388	0.0376892	Magnitude
SGM	20oC	YPS606	BC187	Between	4.46669e-06	0.0423347	0.768974	0.0263527	Magnitude
SGM	20oC	YPS606	YJM981	Between	0.212755	0.123015	0.392681	0.0759655	Magnitude
SGM	20oC	YPS606	YJM975	Between	0.781527	0.918264	0.660458	0.0474417	Reciprocal-Sign
SGM	20oC	YPS606	DBVPG1373	Between	7.33317e-06	1.78543e-07	0.00201369	0.388436	Magnitude
SGM	20oC	YPS606	L1528	Between	1.14185e-06	0.444197	0.32357	0.108819	Sign
SGM	20oC	YPS606	DBVPG6044	Between	0.0700411	0.948177	0.015753	0.30951	Reciprocal-Sign
SGM	20oC	YPS606	Y12	Between	0.977088	0.276209	0.0452561	0.180964	Reciprocal-Sign
SGM	20oC	YPS606	Y55	Between	0.000510772	0.789734	4.05253e-06	0.485883	Reciprocal-Sign
SGM	20oC	Y55	BC187	Between	3.24648e-15	0.00491853	0.110513	0.122591	Magnitude
SGM	20oC	Y55	YJM981	Between	0.810227	0.000247683	0.822086	0.0200021	Magnitude
SGM	20oC	Y55	YJM975	Between	3.10655e-08	0.471599	0.272682	0.0695979	Sign
SGM	20oC	Y55	DBVPG1373	Between	1.31366e-06	1.91971e-05	7.6906e-06	0.416934	Reciprocal-Sign
SGM	20oC	Y55	L1528	Between	0.0312912	0.0664874	0.0339548	0.253045	Reciprocal-Sign
SGM	20oC	Y55	DBVPG6044	Between	0.000156759	0.00233206	0.303813	0.0788326	Magnitude
SGM	20oC	Y55	Y12	Between	0.000306269	0.246035	0.70388	0.0376892	Magnitude
SGM	20oC	Y55	YPS606	Between	0.000510772	0.789734	4.05253e-06	0.485883	Reciprocal-Sign
SOE	20oC	BC187	YJM981	Within	2.43802e-16	0.0213782	4.38577e-06	0.967075	Sign
SOE	20oC	BC187	YJM975	Within	6.26099e-22	5.43377e-05	0.450238	0.141849	Magnitude
SOE	20oC	BC187	DBVPG1373	Within	2.04888e-24	0.898416	0.904545	0.0242765	Sign
SOE	20oC	BC187	L1528	Within	2.97419e-09	9.85153e-05	0.00375695	0.971565	Magnitude
SOE	20oC	BC187	DBVPG6044	Between	1.38351e-07	0.0036613	0.96591	0.0197373	Magnitude
SOE	20oC	BC187	Y12	Between	3.25639e-24	6.56174e-18	1.16083e-14	1.14998	Magnitude
SOE	20oC	BC187	YPS606	Between	7.40806e-38	1.43796e-26	5.81967e-34	1.73605	Sign
SOE	20oC	BC187	Y55	Between	1.07566e-20	0.0142691	0.400717	0.145406	Magnitude
SOE	20oC	YJM981	BC187	Within	2.43802e-16	0.0213782	4.38577e-06	0.967075	Sign
SOE	20oC	YJM981	YJM975	Within	0.00105608	0.00665695	0.000700919	0.46801	Sign
SOE	20oC	YJM981	DBVPG1373	Within	7.31684e-12	0.0489561	0.000122333	0.56693	Sign
SOE	20oC	YJM981	L1528	Within	0.780967	0.434455	0.0427798	0.434663	Reciprocal-Sign
SOE	20oC	YJM981	DBVPG6044	Between	2.48125e-16	0.0471503	0.585971	0.133608	Magnitude
SOE	20oC	YJM981	Y12	Between	6.61452e-14	0.72904	0.000701294	0.342126	Sign
SOE	20oC	YJM981	YPS606	Between	3.76492e-15	0.112889	0.0971924	0.17245	Sign
SOE	20oC	YJM981	Y55	Between	2.08745e-05	3.37671e-05	0.721533	0.0357153	Magnitude
SOE	20oC	YJM975	BC187	Within	6.26099e-22	5.43377e-05	0.450238	0.141849	Magnitude
SOE	20oC	YJM975	YJM981	Within	0.00105608	0.00665695	0.000700919	0.46801	Sign
SOE	20oC	YJM975	DBVPG1373	Within	2.97666e-14	0.00219148	8.16732e-14	1.15647	Reciprocal-Sign
SOE	20oC	YJM975	L1528	Within	0.0763126	0.336371	0.00134836	1.06382	Reciprocal-Sign
SOE	20oC	YJM975	DBVPG6044	Between	4.64166e-05	0.273937	0.525753	0.19301	Magnitude
SOE	20oC	YJM975	Y12	Between	7.00766e-05	0.000195502	3.71328e-07	0.418474	Reciprocal-Sign
SOE	20oC	YJM975	YPS606	Between	1.899e-10	1.87731e-09	4.39565e-06	0.476046	Magnitude
SOE	20oC	YJM975	Y55	Between	9.53482e-08	0.0460977	3.50892e-08	0.561176	Sign
SOE	20oC	DBVPG1373	BC187	Within	2.04888e-24	0.898416	0.904545	0.0242765	Sign
SOE	20oC	DBVPG1373	YJM981	Within	7.31684e-12	0.0489561	0.000122333	0.56693	Sign
SOE	20oC	DBVPG1373	YJM975	Within	2.97666e-14	0.00219148	8.16732e-14	1.15647	Reciprocal-Sign
SOE	20oC	DBVPG1373	L1528	Within	3.09858e-06	0.000890038	0.674743	0.14581	Magnitude
SOE	20oC	DBVPG1373	DBVPG6044	Between	1.30892e-10	0.000502744	0.00325709	0.816208	Sign
SOE	20oC	DBVPG1373	Y12	Between	0.123845	0.21475	0.0307456	0.244737	Reciprocal-Sign
SOE	20oC	DBVPG1373	YPS606	Between	1.08418e-18	1.21716e-08	3.70433e-09	0.798502	Sign
SOE	20oC	DBVPG1373	Y55	Between	1.63226e-07	0.0655336	0.0631414	0.233075	Magnitude
SOE	20oC	L1528	BC187	Within	2.97419e-09	9.85153e-05	0.00375695	0.971565	Magnitude
SOE	20oC	L1528	YJM981	Within	0.780967	0.434455	0.0427798	0.434663	Reciprocal-Sign
SOE	20oC	L1528	YJM975	Within	0.0763126	0.336371	0.00134836	1.06382	Reciprocal-Sign
SOE	20oC	L1528	DBVPG1373	Within	3.09858e-06	0.000890038	0.674743	0.14581	Magnitude
SOE	20oC	L1528	DBVPG6044	Between	0.000889148	0.0829151	0.121278	2.47635	Magnitude
SOE	20oC	L1528	Y12	Between	0.656334	0.260079	0.542484	0.122432	Magnitude
SOE	20oC	L1528	YPS606	Between	0.00193191	0.000280054	0.321492	0.181349	Magnitude
SOE	20oC	L1528	Y55	Between	0.738359	0.882949	0.0926165	0.602447	Reciprocal-Sign
SOE	20oC	DBVPG6044	BC187	Between	1.38351e-07	0.0036613	0.96591	0.0197373	Magnitude
SOE	20oC	DBVPG6044	YJM981	Between	2.48125e-16	0.0471503	0.585971	0.133608	Magnitude
SOE	20oC	DBVPG6044	YJM975	Between	4.64166e-05	0.273937	0.525753	0.19301	Magnitude
SOE	20oC	DBVPG6044	DBVPG1373	Between	1.30892e-10	0.000502744	0.00325709	0.816208	Sign
SOE	20oC	DBVPG6044	L1528	Between	0.000889148	0.0829151	0.121278	2.47635	Magnitude
SOE	20oC	DBVPG6044	Y12	Between	1.28148e-09	0.0495131	0.0809847	0.337149	Magnitude
SOE	20oC	DBVPG6044	YPS606	Between	3.41111e-13	0.126649	0.0119335	0.474795	Sign
SOE	20oC	DBVPG6044	Y55	Within	5.49467e-12	0.787491	0.183715	0.293789	Sign
SOE	20oC	Y12	BC187	Between	3.25639e-24	6.56174e-18	1.16083e-14	1.14998	Magnitude
SOE	20oC	Y12	YJM981	Between	6.61452e-14	0.72904	0.000701294	0.342126	Sign
SOE	20oC	Y12	YJM975	Between	7.00766e-05	0.000195502	3.71328e-07	0.418474	Reciprocal-Sign
SOE	20oC	Y12	DBVPG1373	Between	0.123845	0.21475	0.0307456	0.244737	Reciprocal-Sign
SOE	20oC	Y12	L1528	Between	0.656334	0.260079	0.542484	0.122432	Magnitude
SOE	20oC	Y12	DBVPG6044	Between	1.28148e-09	0.0495131	0.0809847	0.337149	Magnitude
SOE	20oC	Y12	YPS606	Between	0.951375	0.80189	0.00100356	0.197968	Reciprocal-Sign
SOE	20oC	Y12	Y55	Between	7.09887e-05	0.00148538	0.0465984	0.180215	Magnitude
SOE	20oC	YPS606	BC187	Between	7.40806e-38	1.43796e-26	5.81967e-34	1.73605	Sign
SOE	20oC	YPS606	YJM981	Between	3.76492e-15	0.112889	0.0971924	0.17245	Sign
SOE	20oC	YPS606	YJM975	Between	1.899e-10	1.87731e-09	4.39565e-06	0.476046	Magnitude
SOE	20oC	YPS606	DBVPG1373	Between	1.08418e-18	1.21716e-08	3.70433e-09	0.798502	Sign
SOE	20oC	YPS606	L1528	Between	0.00193191	0.000280054	0.321492	0.181349	Magnitude
SOE	20oC	YPS606	DBVPG6044	Between	3.41111e-13	0.126649	0.0119335	0.474795	Sign
SOE	20oC	YPS606	Y12	Between	0.951375	0.80189	0.00100356	0.197968	Reciprocal-Sign
SOE	20oC	YPS606	Y55	Between	5.99669e-27	2.00473e-06	0.0638212	0.128089	Magnitude
SOE	20oC	Y55	BC187	Between	1.07566e-20	0.0142691	0.400717	0.145406	Magnitude
SOE	20oC	Y55	YJM981	Between	2.08745e-05	3.37671e-05	0.721533	0.0357153	Magnitude
SOE	20oC	Y55	YJM975	Between	9.53482e-08	0.0460977	3.50892e-08	0.561176	Sign
SOE	20oC	Y55	DBVPG1373	Between	1.63226e-07	0.0655336	0.0631414	0.233075	Magnitude
SOE	20oC	Y55	L1528	Between	0.738359	0.882949	0.0926165	0.602447	Reciprocal-Sign
SOE	20oC	Y55	DBVPG6044	Between	5.49467e-12	0.787491	0.183715	0.293789	Sign
SOE	20oC	Y55	Y12	Between	7.09887e-05	0.00148538	0.0465984	0.180215	Magnitude
SOE	20oC	Y55	YPS606	Between	5.99669e-27	2.00473e-06	0.0638212	0.128089	Magnitude
CSM	20oC	BC187	YJM981	Within	4.54844e-10	0.0782194	2.87053e-05	0.369622	Sign
CSM	30oC	BC187	YJM981	Within	8.1556e-10	0.339034	8.01145e-10	0.556813	Sign
CSM	30oC	BC187	YJM975	Within	3.08204e-09	5.49961e-09	1.36781e-05	0.272211	Magnitude
CSM	30oC	BC187	DBVPG1373	Within	4.42348e-16	0.000270385	0.0041748	0.367972	Magnitude
CSM	30oC	BC187	L1528	Within	0.000913028	0.8923	0.0134408	0.472428	Sign
CSM	30oC	BC187	DBVPG6044	Between	8.17255e-05	0.621835	0.0675077	0.488605	Sign
CSM	30oC	BC187	Y12	Between	0.314185	8.99785e-07	4.91141e-05	0.409846	Magnitude
CSM	30oC	BC187	YPS606	Between	3.43934e-10	0.170137	2.00385e-11	0.422333	Reciprocal-Sign
CSM	30oC	BC187	Y55	Between	0.0021969	0.08776	0.0369396	0.784274	Sign
CSM	30oC	YJM981	BC187	Within	8.1556e-10	0.339034	8.01145e-10	0.556813	Sign
CSM	30oC	YJM981	YJM975	Within	2.76806e-14	1.92007e-07	0.039384	0.180753	Magnitude
CSM	30oC	YJM981	DBVPG1373	Within	4.41392e-17	1.93639e-09	0.992172	0.000568459	Magnitude
CSM	30oC	YJM981	L1528	Within	3.69823e-05	0.0409683	0.170285	0.163421	Magnitude
CSM	30oC	YJM981	DBVPG6044	Between	4.40936e-07	0.0544634	0.000489325	0.742546	Sign
CSM	30oC	YJM981	Y12	Between	1.93945e-07	0.00189806	1.01536e-07	0.877491	Sign
CSM	30oC	YJM981	YPS606	Between	2.97384e-10	0.394293	8.471e-12	1.19893	Reciprocal-Sign
CSM	30oC	YJM981	Y55	Between	9.12272e-06	1.80507e-05	9.33348e-17	1.22706	Reciprocal-Sign
CSM	30oC	YJM975	BC187	Within	3.08204e-09	5.49961e-09	1.36781e-05	0.272211	Magnitude
CSM	30oC	YJM975	YJM981	Within	2.76806e-14	1.92007e-07	0.039384	0.180753	Magnitude
CSM	30oC	YJM975	DBVPG1373	Within	4.23195e-30	0.0385334	1.43789e-07	0.389269	Sign
CSM	30oC	YJM975	L1528	Within	3.90115e-08	0.00296431	0.85656	0.0325128	Magnitude
CSM	30oC	YJM975	DBVPG6044	Between	2.22302e-26	6.36747e-05	0.00102372	0.313496	Magnitude
CSM	30oC	YJM975	Y12	Between	0.000142166	1.17648e-05	0.0652922	0.131026	Magnitude
CSM	30oC	YJM975	YPS606	Between	0.0416256	0.00711082	0.00639625	0.319005	Magnitude
CSM	30oC	YJM975	Y55	Between	4.74628e-16	0.157822	0.11039	0.418797	Sign
CSM	30oC	DBVPG1373	BC187	Within	4.42348e-16	0.000270385	0.0041748	0.367972	Magnitude
CSM	30oC	DBVPG1373	YJM981	Within	4.41392e-17	1.93639e-09	0.992172	0.000568459	Magnitude
CSM	30oC	DBVPG1373	YJM975	Within	4.23195e-30	0.0385334	1.43789e-07	0.389269	Sign
CSM	30oC	DBVPG1373	L1528	Within	0.0596692	0.00613306	0.0918839	0.231607	Magnitude
CSM	30oC	DBVPG1373	DBVPG6044	Between	0.368536	0.539372	0.368639	0.291263	Sign
CSM	30oC	DBVPG1373	Y12	Between	7.62577e-31	0.0534058	0.191127	0.0677743	Magnitude
CSM	30oC	DBVPG1373	YPS606	Between	2.27277e-28	3.15175e-08	0.00334381	0.232539	Magnitude
CSM	30oC	DBVPG1373	Y55	Between	0.565142	0.0119524	0.022683	0.772385	Magnitude
CSM	30oC	L1528	BC187	Within	0.000913028	0.8923	0.0134408	0.472428	Sign
CSM	30oC	L1528	YJM981	Within	3.69823e-05	0.0409683	0.170285	0.163421	Magnitude
CSM	30oC	L1528	YJM975	Within	3.90115e-08	0.00296431	0.85656	0.0325128	Magnitude
CSM	30oC	L1528	DBVPG1373	Within	0.0596692	0.00613306	0.0918839	0.231607	Magnitude
CSM	30oC	L1528	DBVPG6044	Between	0.0037332	0.94823	0.00238145	1.21889	Reciprocal-Sign
CSM	30oC	L1528	Y12	Between	7.09863e-09	0.000851034	0.00311423	0.362599	Magnitude
CSM	30oC	L1528	YPS606	Between	0.0960454	0.000962496	1.47272e-06	1.0203	Reciprocal-Sign
CSM	30oC	L1528	Y55	Between	1.30443e-06	0.00384739	1.67915e-08	1.38456	Reciprocal-Sign
CSM	30oC	DBVPG6044	BC187	Between	8.17255e-05	0.621835	0.0675077	0.488605	Sign
CSM	30oC	DBVPG6044	YJM981	Between	4.40936e-07	0.0544634	0.000489325	0.742546	Sign
CSM	30oC	DBVPG6044	YJM975	Between	2.22302e-26	6.36747e-05	0.00102372	0.313496	Magnitude
CSM	30oC	DBVPG6044	DBVPG1373	Between	0.368536	0.539372	0.368639	0.291263	Sign
CSM	30oC	DBVPG6044	L1528	Between	0.0037332	0.94823	0.00238145	1.21889	Reciprocal-Sign
CSM	30oC	DBVPG6044	Y12	Between	1.55812e-12	0.178373	0.60548	0.144747	Magnitude
CSM	30oC	DBVPG6044	YPS606	Between	7.0163e-11	0.0240928	0.0203291	0.689343	Sign
CSM	30oC	DBVPG6044	Y55	Within	0.190778	0.739016	1.30324e-05	1.33799	Reciprocal-Sign
CSM	30oC	Y12	BC187	Between	0.314185	8.99785e-07	4.91141e-05	0.409846	Magnitude
CSM	30oC	Y12	YJM981	Between	1.93945e-07	0.00189806	1.01536e-07	0.877491	Sign
CSM	30oC	Y12	YJM975	Between	0.000142166	1.17648e-05	0.0652922	0.131026	Magnitude
CSM	30oC	Y12	DBVPG1373	Between	7.62577e-31	0.0534058	0.191127	0.0677743	Magnitude
CSM	30oC	Y12	L1528	Between	7.09863e-09	0.000851034	0.00311423	0.362599	Magnitude
CSM	30oC	Y12	DBVPG6044	Between	1.55812e-12	0.178373	0.60548	0.144747	Magnitude
CSM	30oC	Y12	YPS606	Between	0.132632	6.53517e-05	0.0184594	0.250153	Magnitude
CSM	30oC	Y12	Y55	Between	1.66622e-10	0.530787	0.432089	0.24938	Sign
CSM	30oC	YPS606	BC187	Between	3.43934e-10	0.170137	2.00385e-11	0.422333	Reciprocal-Sign
CSM	30oC	YPS606	YJM981	Between	2.97384e-10	0.394293	8.471e-12	1.19893	Reciprocal-Sign
CSM	30oC	YPS606	YJM975	Between	0.0416256	0.00711082	0.00639625	0.319005	Magnitude
CSM	30oC	YPS606	DBVPG1373	Between	2.27277e-28	3.15175e-08	0.00334381	0.232539	Magnitude
CSM	30oC	YPS606	L1528	Between	0.0960454	0.000962496	1.47272e-06	1.0203	Reciprocal-Sign
CSM	30oC	YPS606	DBVPG6044	Between	7.0163e-11	0.0240928	0.0203291	0.689343	Sign
CSM	30oC	YPS606	Y12	Between	0.132632	6.53517e-05	0.0184594	0.250153	Magnitude
CSM	30oC	YPS606	Y55	Between	7.31447e-26	0.0144981	5.78374e-13	0.95009	Sign
CSM	30oC	Y55	BC187	Between	0.0021969	0.08776	0.0369396	0.784274	Sign
CSM	30oC	Y55	YJM981	Between	9.12272e-06	1.80507e-05	9.33348e-17	1.22706	Reciprocal-Sign
CSM	30oC	Y55	YJM975	Between	4.74628e-16	0.157822	0.11039	0.418797	Sign
CSM	30oC	Y55	DBVPG1373	Between	0.565142	0.0119524	0.022683	0.772385	Magnitude
CSM	30oC	Y55	L1528	Between	1.30443e-06	0.00384739	1.67915e-08	1.38456	Reciprocal-Sign
CSM	30oC	Y55	DBVPG6044	Between	0.190778	0.739016	1.30324e-05	1.33799	Reciprocal-Sign
CSM	30oC	Y55	Y12	Between	1.66622e-10	0.530787	0.432089	0.24938	Sign
CSM	30oC	Y55	YPS606	Between	7.31447e-26	0.0144981	5.78374e-13	0.95009	Sign
CSM	30oC	BC187	YJM981	Within	4.04529e-11	0.0398795	0.247313	0.445565	Magnitude
CSM	30oC	BC187	YJM975	Within	7.80424e-21	1.07226e-14	9.03634e-09	0.652271	Magnitude
CSM	30oC	BC187	DBVPG1373	Within	1.04526e-06	0.00495542	NA	NA	NA
CSM	30oC	BC187	L1528	Within	0.00304781	0.0949382	0.918745	0.0720353	Magnitude
CSM	30oC	BC187	DBVPG6044	Between	1.01621e-33	0.164991	1.89783e-06	0.648839	Sign
CSM	30oC	BC187	Y12	Between	1.46193e-17	0.950619	0.000665856	0.551472	Sign
CSM	30oC	BC187	YPS606	Between	6.07603e-28	6.81943e-23	7.30054e-18	0.730922	Magnitude
CSM	30oC	BC187	Y55	Between	2.70352e-05	0.175098	0.229462	0.307402	Sign
CSM	30oC	YJM981	BC187	Within	4.04529e-11	0.0398795	0.247313	0.445565	Magnitude
CSM	30oC	YJM981	YJM975	Within	8.81566e-07	0.0177996	0.000271213	1.14851	Sign
CSM	30oC	YJM981	DBVPG1373	Within	0.42702	0.871442	0.0323654	0.979484	Reciprocal-Sign
CSM	30oC	YJM981	L1528	Within	0.00548371	0.721221	0.110777	0.577101	Sign
CSM	30oC	YJM981	DBVPG6044	Between	0.111685	0.0199811	0.227643	0.444381	Magnitude
CSM	30oC	YJM981	Y12	Between	1.12067e-09	0.00117767	0.00102603	0.640824	Magnitude
CSM	30oC	YJM981	YPS606	Between	0.00341725	0.0179504	0.262817	0.356173	Magnitude
CSM	30oC	YJM981	Y55	Between	4.66146e-12	0.111326	0.0240646	0.626798	Sign
CSM	30oC	YJM975	BC187	Within	7.80424e-21	1.07226e-14	9.03634e-09	0.652271	Magnitude
CSM	30oC	YJM975	YJM981	Within	8.81566e-07	0.0177996	0.000271213	1.14851	Sign
CSM	30oC	YJM975	DBVPG1373	Within	2.1839e-14	3.76919e-06	5.80842e-06	0.917132	Sign
CSM	30oC	YJM975	L1528	Within	1.50855e-11	7.59125e-10	0.62617	0.0996898	Magnitude
CSM	30oC	YJM975	DBVPG6044	Between	5.60379e-28	0.738755	0.679624	0.0899298	Sign
CSM	30oC	YJM975	Y12	Between	6.62434e-11	5.40606e-09	0.000831806	0.43808	Magnitude
CSM	30oC	YJM975	YPS606	Between	5.82383e-09	6.38003e-14	0.769066	0.0415199	Magnitude
CSM	30oC	YJM975	Y55	Between	0.180997	8.38508e-06	0.000561584	0.58114	Magnitude
CSM	30oC	DBVPG1373	BC187	Within	1.04526e-06	0.00495542	NA	NA	NA
CSM	30oC	DBVPG1373	YJM981	Within	0.42702	0.871442	0.0323654	0.979484	Reciprocal-Sign
CSM	30oC	DBVPG1373	YJM975	Within	2.1839e-14	3.76919e-06	5.80842e-06	0.917132	Sign
CSM	30oC	DBVPG1373	L1528	Within	0.00444448	0.12058	0.682771	0.117102	Magnitude
CSM	30oC	DBVPG1373	DBVPG6044	Between	1.69607e-10	0.359155	0.755908	0.0649165	Magnitude
CSM	30oC	DBVPG1373	Y12	Between	0.0624404	0.494852	0.0214339	0.356084	Reciprocal-Sign
CSM	30oC	DBVPG1373	YPS606	Between	0.000228829	2.9521e-05	0.105017	0.240243	Magnitude
CSM	30oC	DBVPG1373	Y55	Between	1.16596e-09	0.801121	0.937753	0.016262	Magnitude
CSM	30oC	L1528	BC187	Within	0.00304781	0.0949382	0.918745	0.0720353	Magnitude
CSM	30oC	L1528	YJM981	Within	0.00548371	0.721221	0.110777	0.577101	Sign
CSM	30oC	L1528	YJM975	Within	1.50855e-11	7.59125e-10	0.62617	0.0996898	Magnitude
CSM	30oC	L1528	DBVPG1373	Within	0.00444448	0.12058	0.682771	0.117102	Magnitude
CSM	30oC	L1528	DBVPG6044	Between	0.021346	0.497729	0.0198861	0.995349	Reciprocal-Sign
CSM	30oC	L1528	Y12	Between	0.851215	7.71951e-08	1.99912e-07	0.990448	Magnitude
CSM	30oC	L1528	YPS606	Between	0.274095	3.72053e-05	0.00760274	0.626565	Magnitude
CSM	30oC	L1528	Y55	Between	0.00201769	0.0519767	0.12844	0.756288	Magnitude
CSM	30oC	DBVPG6044	BC187	Between	1.01621e-33	0.164991	1.89783e-06	0.648839	Sign
CSM	30oC	DBVPG6044	YJM981	Between	0.111685	0.0199811	0.227643	0.444381	Magnitude
CSM	30oC	DBVPG6044	YJM975	Between	5.60379e-28	0.738755	0.679624	0.0899298	Sign
CSM	30oC	DBVPG6044	DBVPG1373	Between	1.69607e-10	0.359155	0.755908	0.0649165	Magnitude
CSM	30oC	DBVPG6044	L1528	Between	0.021346	0.497729	0.0198861	0.995349	Reciprocal-Sign
CSM	30oC	DBVPG6044	Y12	Between	2.39962e-23	0.00156484	0.00293679	0.414819	Magnitude
CSM	30oC	DBVPG6044	YPS606	Between	4.57056e-07	0.855537	0.535669	0.143529	Sign
CSM	30oC	DBVPG6044	Y55	Within	1.03001e-19	0.00261764	0.0829763	0.320246	Magnitude
CSM	30oC	Y12	BC187	Between	1.46193e-17	0.950619	0.000665856	0.551472	Sign
CSM	30oC	Y12	YJM981	Between	1.12067e-09	0.00117767	0.00102603	0.640824	Magnitude
CSM	30oC	Y12	YJM975	Between	6.62434e-11	5.40606e-09	0.000831806	0.43808	Magnitude
CSM	30oC	Y12	DBVPG1373	Between	0.0624404	0.494852	0.0214339	0.356084	Reciprocal-Sign
CSM	30oC	Y12	L1528	Between	0.851215	7.71951e-08	1.99912e-07	0.990448	Magnitude
CSM	30oC	Y12	DBVPG6044	Between	2.39962e-23	0.00156484	0.00293679	0.414819	Magnitude
CSM	30oC	Y12	YPS606	Between	0.857436	0.00315536	0.134334	0.155546	Magnitude
CSM	30oC	Y12	Y55	Between	1.80929e-10	0.941754	0.382184	0.143673	Sign
CSM	30oC	YPS606	BC187	Between	6.07603e-28	6.81943e-23	7.30054e-18	0.730922	Magnitude
CSM	30oC	YPS606	YJM981	Between	0.00341725	0.0179504	0.262817	0.356173	Magnitude
CSM	30oC	YPS606	YJM975	Between	5.82383e-09	6.38003e-14	0.769066	0.0415199	Magnitude
CSM	30oC	YPS606	DBVPG1373	Between	0.000228829	2.9521e-05	0.105017	0.240243	Magnitude
CSM	30oC	YPS606	L1528	Between	0.274095	3.72053e-05	0.00760274	0.626565	Magnitude
CSM	30oC	YPS606	DBVPG6044	Between	4.57056e-07	0.855537	0.535669	0.143529	Sign
CSM	30oC	YPS606	Y12	Between	0.857436	0.00315536	0.134334	0.155546	Magnitude
CSM	30oC	YPS606	Y55	Between	7.70129e-20	4.00401e-09	4.45526e-05	0.363301	Magnitude
CSM	30oC	Y55	BC187	Between	2.70352e-05	0.175098	0.229462	0.307402	Sign
CSM	30oC	Y55	YJM981	Between	4.66146e-12	0.111326	0.0240646	0.626798	Sign
CSM	30oC	Y55	YJM975	Between	0.180997	8.38508e-06	0.000561584	0.58114	Magnitude
CSM	30oC	Y55	DBVPG1373	Between	1.16596e-09	0.801121	0.937753	0.016262	Magnitude
CSM	30oC	Y55	L1528	Between	0.00201769	0.0519767	0.12844	0.756288	Magnitude
CSM	30oC	Y55	DBVPG6044	Between	1.03001e-19	0.00261764	0.0829763	0.320246	Magnitude
CSM	30oC	Y55	Y12	Between	1.80929e-10	0.941754	0.382184	0.143673	Sign
CSM	30oC	Y55	YPS606	Between	7.70129e-20	4.00401e-09	4.45526e-05	0.363301	Magnitude
Msy	30oC	BC187	YJM981	Within	2.00358e-08	0.0262362	0.0997361	0.55169	Sign
Msy	30oC	BC187	YJM975	Within	1.14654e-17	6.32164e-05	0.0508766	0.291393	Magnitude
Msy	30oC	BC187	DBVPG1373	Within	8.01022e-25	0.00051312	6.66508e-05	0.438504	Sign
Msy	30oC	BC187	L1528	Within	4.52435e-14	0.94417	1.15529e-05	0.594614	Sign
Msy	30oC	BC187	DBVPG6044	Between	4.16668e-06	0.758242	0.254486	0.584943	Sign
Msy	30oC	BC187	Y12	Between	4.38771e-24	4.83967e-11	6.75507e-10	0.54204	Magnitude
Msy	30oC	BC187	YPS606	Between	1.90571e-37	1.63787e-08	2.58672e-28	1.17808	Sign
Msy	30oC	BC187	Y55	Between	0.397911	0.0473802	0.00602435	0.260795	Reciprocal-Sign
Msy	30oC	YJM981	BC187	Within	2.00358e-08	0.0262362	0.0997361	0.55169	Sign
Msy	30oC	YJM981	YJM975	Within	1.77852e-05	0.84184	0.0206634	0.963356	Sign
Msy	30oC	YJM981	DBVPG1373	Within	2.53068e-09	0.56452	0.000265797	0.894336	Sign
Msy	30oC	YJM981	L1528	Within	2.10746e-06	0.0863974	0.18394	0.422822	Magnitude
Msy	30oC	YJM981	DBVPG6044	Between	0.753996	0.277281	0.677252	0.223118	Magnitude
Msy	30oC	YJM981	Y12	Between	1.41925e-14	0.0304119	0.013253	0.60801	Magnitude
Msy	30oC	YJM981	YPS606	Between	1.66558e-12	8.56427e-12	0.0951688	0.348883	Magnitude
Msy	30oC	YJM981	Y55	Between	4.11441e-09	0.894198	0.0308175	0.982058	Sign
Msy	30oC	YJM975	BC187	Within	1.14654e-17	6.32164e-05	0.0508766	0.291393	Magnitude
Msy	30oC	YJM975	YJM981	Within	1.77852e-05	0.84184	0.0206634	0.963356	Sign
Msy	30oC	YJM975	DBVPG1373	Within	0.267367	0.0333945	0.0487902	0.311583	Magnitude
Msy	30oC	YJM975	L1528	Within	0.600733	7.91023e-05	0.931671	0.0107175	Magnitude
Msy	30oC	YJM975	DBVPG6044	Between	4.00669e-06	0.180858	0.738106	0.091698	Magnitude
Msy	30oC	YJM975	Y12	Between	1.28292e-05	0.0142297	0.08723	0.204398	Magnitude
Msy	30oC	YJM975	YPS606	Between	1.39191e-05	3.62974e-12	3.9007e-07	0.631834	Magnitude
Msy	30oC	YJM975	Y55	Between	2.79813e-06	0.0566955	2.06541e-05	0.523799	Sign
Msy	30oC	DBVPG1373	BC187	Within	8.01022e-25	0.00051312	6.66508e-05	0.438504	Sign
Msy	30oC	DBVPG1373	YJM981	Within	2.53068e-09	0.56452	0.000265797	0.894336	Sign
Msy	30oC	DBVPG1373	YJM975	Within	0.267367	0.0333945	0.0487902	0.311583	Magnitude
Msy	30oC	DBVPG1373	L1528	Within	0.0602256	0.0184181	0.00484073	0.21836	Magnitude
Msy	30oC	DBVPG1373	DBVPG6044	Between	0.383272	0.0294275	0.00349788	0.985384	Reciprocal-Sign
Msy	30oC	DBVPG1373	Y12	Between	1.57617e-14	0.00657543	0.261436	0.0628828	Magnitude
Msy	30oC	DBVPG1373	YPS606	Between	0.00422116	1.52992e-17	6.99126e-22	0.994398	Reciprocal-Sign
Msy	30oC	DBVPG1373	Y55	Between	7.55896e-14	0.0816904	0.110732	0.192524	Sign
Msy	30oC	L1528	BC187	Within	4.52435e-14	0.94417	1.15529e-05	0.594614	Sign
Msy	30oC	L1528	YJM981	Within	2.10746e-06	0.0863974	0.18394	0.422822	Magnitude
Msy	30oC	L1528	YJM975	Within	0.600733	7.91023e-05	0.931671	0.0107175	Magnitude
Msy	30oC	L1528	DBVPG1373	Within	0.0602256	0.0184181	0.00484073	0.21836	Magnitude
Msy	30oC	L1528	DBVPG6044	Between	0.353717	0.00375867	0.00268679	0.893283	Reciprocal-Sign
Msy	30oC	L1528	Y12	Between	1.3927e-05	0.0310146	0.323775	0.115897	Magnitude
Msy	30oC	L1528	YPS606	Between	4.36087e-17	0.0102258	0.000803947	0.342538	Sign
Msy	30oC	L1528	Y55	Between	0.0652202	9.06591e-05	0.729121	0.0729273	Magnitude
Msy	30oC	DBVPG6044	BC187	Between	4.16668e-06	0.758242	0.254486	0.584943	Sign
Msy	30oC	DBVPG6044	YJM981	Between	0.753996	0.277281	0.677252	0.223118	Magnitude
Msy	30oC	DBVPG6044	YJM975	Between	4.00669e-06	0.180858	0.738106	0.091698	Magnitude
Msy	30oC	DBVPG6044	DBVPG1373	Between	0.383272	0.0294275	0.00349788	0.985384	Reciprocal-Sign
Msy	30oC	DBVPG6044	L1528	Between	0.353717	0.00375867	0.00268679	0.893283	Reciprocal-Sign
Msy	30oC	DBVPG6044	Y12	Between	5.38362e-16	0.0133568	0.123051	0.394388	Magnitude
Msy	30oC	DBVPG6044	YPS606	Between	0.763188	0.781732	0.574183	0.210228	Reciprocal-Sign
Msy	30oC	DBVPG6044	Y55	Within	7.10748e-05	0.0860372	0.695542	0.16084	Magnitude
Msy	30oC	Y12	BC187	Between	4.38771e-24	4.83967e-11	6.75507e-10	0.54204	Magnitude
Msy	30oC	Y12	YJM981	Between	1.41925e-14	0.0304119	0.013253	0.60801	Magnitude
Msy	30oC	Y12	YJM975	Between	1.28292e-05	0.0142297	0.08723	0.204398	Magnitude
Msy	30oC	Y12	DBVPG1373	Between	1.57617e-14	0.00657543	0.261436	0.0628828	Magnitude
Msy	30oC	Y12	L1528	Between	1.3927e-05	0.0310146	0.323775	0.115897	Magnitude
Msy	30oC	Y12	DBVPG6044	Between	5.38362e-16	0.0133568	0.123051	0.394388	Magnitude
Msy	30oC	Y12	YPS606	Between	8.05275e-24	0.00401926	0.0783694	0.140287	Magnitude
Msy	30oC	Y12	Y55	Between	6.21509e-05	0.250162	0.282666	0.141967	Magnitude
Msy	30oC	YPS606	BC187	Between	1.90571e-37	1.63787e-08	2.58672e-28	1.17808	Sign
Msy	30oC	YPS606	YJM981	Between	1.66558e-12	8.56427e-12	0.0951688	0.348883	Magnitude
Msy	30oC	YPS606	YJM975	Between	1.39191e-05	3.62974e-12	3.9007e-07	0.631834	Magnitude
Msy	30oC	YPS606	DBVPG1373	Between	0.00422116	1.52992e-17	6.99126e-22	0.994398	Reciprocal-Sign
Msy	30oC	YPS606	L1528	Between	4.36087e-17	0.0102258	0.000803947	0.342538	Sign
Msy	30oC	YPS606	DBVPG6044	Between	0.763188	0.781732	0.574183	0.210228	Reciprocal-Sign
Msy	30oC	YPS606	Y12	Between	8.05275e-24	0.00401926	0.0783694	0.140287	Magnitude
Msy	30oC	YPS606	Y55	Between	2.79822e-24	2.98899e-23	3.18438e-06	0.326216	Magnitude
Msy	30oC	Y55	BC187	Between	0.397911	0.0473802	0.00602435	0.260795	Reciprocal-Sign
Msy	30oC	Y55	YJM981	Between	4.11441e-09	0.894198	0.0308175	0.982058	Sign
Msy	30oC	Y55	YJM975	Between	2.79813e-06	0.0566955	2.06541e-05	0.523799	Sign
Msy	30oC	Y55	DBVPG1373	Between	7.55896e-14	0.0816904	0.110732	0.192524	Sign
Msy	30oC	Y55	L1528	Between	0.0652202	9.06591e-05	0.729121	0.0729273	Magnitude
Msy	30oC	Y55	DBVPG6044	Between	7.10748e-05	0.0860372	0.695542	0.16084	Magnitude
Msy	30oC	Y55	Y12	Between	6.21509e-05	0.250162	0.282666	0.141967	Magnitude
Msy	30oC	Y55	YPS606	Between	2.79822e-24	2.98899e-23	3.18438e-06	0.326216	Magnitude
SGM	30oC	BC187	YJM981	Within	0.0119348	0.821191	0.312207	0.0924396	Sign
SGM	30oC	BC187	YJM975	Within	9.57711e-07	0.358001	0.285884	0.0595387	Sign
SGM	30oC	BC187	DBVPG1373	Within	3.05507e-34	0.0783408	0.22205	0.028227	Magnitude
SGM	30oC	BC187	L1528	Within	3.16421e-13	0.0380585	0.24949	0.0746038	Magnitude
SGM	30oC	BC187	DBVPG6044	Between	2.0036e-06	0.00294459	0.123397	0.118652	Magnitude
SGM	30oC	BC187	Y12	Between	0.000768005	0.00736305	0.00414672	0.0802059	Sign
SGM	30oC	BC187	YPS606	Between	3.72822e-06	0.701135	0.00135432	0.0637051	Sign
SGM	30oC	BC187	Y55	Between	3.69848e-05	0.655896	0.329922	0.0887629	Sign
SGM	30oC	YJM981	BC187	Within	0.0119348	0.821191	0.312207	0.0924396	Sign
SGM	30oC	YJM981	YJM975	Within	0.405602	0.361191	0.166672	0.10593	Reciprocal-Sign
SGM	30oC	YJM981	DBVPG1373	Within	0.000298281	0.286585	0.0180284	0.176518	Sign
SGM	30oC	YJM981	L1528	Within	5.16395e-06	0.35441	0.447462	0.0709754	Sign
SGM	30oC	YJM981	DBVPG6044	Between	0.608983	0.826995	0.022778	0.192114	Reciprocal-Sign
SGM	30oC	YJM981	Y12	Between	0.00576106	0.0735045	0.0588619	0.14604	Sign
SGM	30oC	YJM981	YPS606	Between	0.115691	0.992919	0.794727	0.0179046	Sign
SGM	30oC	YJM981	Y55	Between	0.127487	0.738114	0.443185	0.0911196	Sign
SGM	30oC	YJM975	BC187	Within	9.57711e-07	0.358001	0.285884	0.0595387	Sign
SGM	30oC	YJM975	YJM981	Within	0.405602	0.361191	0.166672	0.10593	Reciprocal-Sign
SGM	30oC	YJM975	DBVPG1373	Within	8.57714e-13	0.842041	0.0341061	0.10027	Sign
SGM	30oC	YJM975	L1528	Within	0.290767	0.00170894	0.226889	0.0769638	Magnitude
SGM	30oC	YJM975	DBVPG6044	Between	0.63527	0.268065	0.0771623	0.0997293	Reciprocal-Sign
SGM	30oC	YJM975	Y12	Between	1.04191e-07	0.129835	0.660639	0.0215883	Magnitude
SGM	30oC	YJM975	YPS606	Between	0.000209534	0.0544337	0.268175	0.0664334	Magnitude
SGM	30oC	YJM975	Y55	Between	2.06821e-08	0.302687	0.129631	0.105606	Sign
SGM	30oC	DBVPG1373	BC187	Within	3.05507e-34	0.0783408	0.22205	0.028227	Magnitude
SGM	30oC	DBVPG1373	YJM981	Within	0.000298281	0.286585	0.0180284	0.176518	Sign
SGM	30oC	DBVPG1373	YJM975	Within	8.57714e-13	0.842041	0.0341061	0.10027	Sign
SGM	30oC	DBVPG1373	L1528	Within	0.00197998	0.000155246	0.584869	0.0211318	Magnitude
SGM	30oC	DBVPG1373	DBVPG6044	Between	1.58347e-06	0.00621281	0.023687	0.130343	Magnitude
SGM	30oC	DBVPG1373	Y12	Between	2.54257e-27	0.00580488	0.0348338	0.0741035	Magnitude
SGM	30oC	DBVPG1373	YPS606	Between	0.0270417	1.52774e-05	0.125381	0.10193	Magnitude
SGM	30oC	DBVPG1373	Y55	Between	1.18297e-08	0.00779774	0.000512725	0.247952	Sign
SGM	30oC	L1528	BC187	Within	3.16421e-13	0.0380585	0.24949	0.0746038	Magnitude
SGM	30oC	L1528	YJM981	Within	5.16395e-06	0.35441	0.447462	0.0709754	Sign
SGM	30oC	L1528	YJM975	Within	0.290767	0.00170894	0.226889	0.0769638	Magnitude
SGM	30oC	L1528	DBVPG1373	Within	0.00197998	0.000155246	0.584869	0.0211318	Magnitude
SGM	30oC	L1528	DBVPG6044	Between	0.550085	0.00936735	0.0149226	0.324533	Reciprocal-Sign
SGM	30oC	L1528	Y12	Between	3.10448e-09	0.074461	0.0272462	0.193688	Sign
SGM	30oC	L1528	YPS606	Between	6.8363e-28	1.45572e-05	1.26923e-08	0.241764	Sign
SGM	30oC	L1528	Y55	Between	0.895425	0.908121	0.110538	0.232697	Reciprocal-Sign
SGM	30oC	DBVPG6044	BC187	Between	2.0036e-06	0.00294459	0.123397	0.118652	Magnitude
SGM	30oC	DBVPG6044	YJM981	Between	0.608983	0.826995	0.022778	0.192114	Reciprocal-Sign
SGM	30oC	DBVPG6044	YJM975	Between	0.63527	0.268065	0.0771623	0.0997293	Reciprocal-Sign
SGM	30oC	DBVPG6044	DBVPG1373	Between	1.58347e-06	0.00621281	0.023687	0.130343	Magnitude
SGM	30oC	DBVPG6044	L1528	Between	0.550085	0.00936735	0.0149226	0.324533	Reciprocal-Sign
SGM	30oC	DBVPG6044	Y12	Between	4.73061e-08	0.686764	0.0224703	0.127086	Sign
SGM	30oC	DBVPG6044	YPS606	Between	0.353708	0.544213	0.116076	0.164803	Reciprocal-Sign
SGM	30oC	DBVPG6044	Y55	Within	0.918249	0.0134344	0.83101	0.020743	Magnitude
SGM	30oC	Y12	BC187	Between	0.000768005	0.00736305	0.00414672	0.0802059	Sign
SGM	30oC	Y12	YJM981	Between	0.00576106	0.0735045	0.0588619	0.14604	Sign
SGM	30oC	Y12	YJM975	Between	1.04191e-07	0.129835	0.660639	0.0215883	Magnitude
SGM	30oC	Y12	DBVPG1373	Between	2.54257e-27	0.00580488	0.0348338	0.0741035	Magnitude
SGM	30oC	Y12	L1528	Between	3.10448e-09	0.074461	0.0272462	0.193688	Sign
SGM	30oC	Y12	DBVPG6044	Between	4.73061e-08	0.686764	0.0224703	0.127086	Sign
SGM	30oC	Y12	YPS606	Between	1.00805e-05	0.53017	0.0108918	0.132107	Sign
SGM	30oC	Y12	Y55	Between	3.48999e-05	0.073101	0.787234	0.0259359	Magnitude
SGM	30oC	YPS606	BC187	Between	3.72822e-06	0.701135	0.00135432	0.0637051	Sign
SGM	30oC	YPS606	YJM981	Between	0.115691	0.992919	0.794727	0.0179046	Sign
SGM	30oC	YPS606	YJM975	Between	0.000209534	0.0544337	0.268175	0.0664334	Magnitude
SGM	30oC	YPS606	DBVPG1373	Between	0.0270417	1.52774e-05	0.125381	0.10193	Magnitude
SGM	30oC	YPS606	L1528	Between	6.8363e-28	1.45572e-05	1.26923e-08	0.241764	Sign
SGM	30oC	YPS606	DBVPG6044	Between	0.353708	0.544213	0.116076	0.164803	Reciprocal-Sign
SGM	30oC	YPS606	Y12	Between	1.00805e-05	0.53017	0.0108918	0.132107	Sign
SGM	30oC	YPS606	Y55	Between	0.22645	0.14147	0.0314074	0.190712	Sign
SGM	30oC	Y55	BC187	Between	3.69848e-05	0.655896	0.329922	0.0887629	Sign
SGM	30oC	Y55	YJM981	Between	0.127487	0.738114	0.443185	0.0911196	Sign
SGM	30oC	Y55	YJM975	Between	2.06821e-08	0.302687	0.129631	0.105606	Sign
SGM	30oC	Y55	DBVPG1373	Between	1.18297e-08	0.00779774	0.000512725	0.247952	Sign
SGM	30oC	Y55	L1528	Between	0.895425	0.908121	0.110538	0.232697	Reciprocal-Sign
SGM	30oC	Y55	DBVPG6044	Between	0.918249	0.0134344	0.83101	0.020743	Magnitude
SGM	30oC	Y55	Y12	Between	3.48999e-05	0.073101	0.787234	0.0259359	Magnitude
SGM	30oC	Y55	YPS606	Between	0.22645	0.14147	0.0314074	0.190712	Sign
SOE	30oC	BC187	YJM981	Within	9.23462e-11	0.973927	2.23627e-05	0.908178	Sign
SOE	30oC	BC187	YJM975	Within	9.97454e-15	0.00361855	0.077842	0.209199	Magnitude
SOE	30oC	BC187	DBVPG1373	Within	1.38471e-23	0.234173	0.751685	0.0542491	Magnitude
SOE	30oC	BC187	L1528	Within	0.000242422	0.000224499	0.894729	0.0551032	Magnitude
SOE	30oC	BC187	DBVPG6044	Between	1.09339e-09	0.0539181	0.333825	0.325637	Magnitude
SOE	30oC	BC187	Y12	Between	7.42909e-10	1.95088e-07	0.570773	0.0549369	Magnitude
SOE	30oC	BC187	YPS606	Between	1.45718e-25	0.95414	7.03941e-17	1.04369	Sign
SOE	30oC	BC187	Y55	Between	1.15664e-15	0.115735	0.0412026	0.306584	Sign
SOE	30oC	YJM981	BC187	Within	9.23462e-11	0.973927	2.23627e-05	0.908178	Sign
SOE	30oC	YJM981	YJM975	Within	0.00959755	0.0551941	0.000930327	0.446753	Reciprocal-Sign
SOE	30oC	YJM981	DBVPG1373	Within	5.11383e-12	0.125371	0.0290195	0.366133	Sign
SOE	30oC	YJM981	L1528	Within	0.990881	3.54424e-05	6.45564e-06	0.944825	Magnitude
SOE	30oC	YJM981	DBVPG6044	Between	2.64952e-07	0.410722	0.276912	0.291335	Magnitude
SOE	30oC	YJM981	Y12	Between	0.000412859	0.128414	0.39044	0.125798	Magnitude
SOE	30oC	YJM981	YPS606	Between	0.000210525	0.0208453	0.00224288	0.349349	Reciprocal-Sign
SOE	30oC	YJM981	Y55	Between	8.64707e-05	8.49008e-06	0.00316148	0.344986	Magnitude
SOE	30oC	YJM975	BC187	Within	9.97454e-15	0.00361855	0.077842	0.209199	Magnitude
SOE	30oC	YJM975	YJM981	Within	0.00959755	0.0551941	0.000930327	0.446753	Reciprocal-Sign
SOE	30oC	YJM975	DBVPG1373	Within	8.30488e-14	2.11481e-09	1.26027e-10	0.667899	Sign
SOE	30oC	YJM975	L1528	Within	0.612345	0.0653536	0.0116324	1.02377	Magnitude
SOE	30oC	YJM975	DBVPG6044	Between	0.00791335	0.308175	0.190209	0.552503	Magnitude
SOE	30oC	YJM975	Y12	Between	4.27962e-08	0.0539297	0.0720601	0.136313	Magnitude
SOE	30oC	YJM975	YPS606	Between	0.000108797	0.00347259	0.000269247	0.38145	Sign
SOE	30oC	YJM975	Y55	Between	3.2732e-05	0.311886	0.37991	0.0767073	Magnitude
SOE	30oC	DBVPG1373	BC187	Within	1.38471e-23	0.234173	0.751685	0.0542491	Magnitude
SOE	30oC	DBVPG1373	YJM981	Within	5.11383e-12	0.125371	0.0290195	0.366133	Sign
SOE	30oC	DBVPG1373	YJM975	Within	8.30488e-14	2.11481e-09	1.26027e-10	0.667899	Sign
SOE	30oC	DBVPG1373	L1528	Within	4.08048e-05	0.000467392	0.00575851	0.84242	Sign
SOE	30oC	DBVPG1373	DBVPG6044	Between	0.127205	0.0299043	1.77041e-05	1.0799	Reciprocal-Sign
SOE	30oC	DBVPG1373	Y12	Between	6.1279e-29	0.900537	3.59499e-06	0.418477	Sign
SOE	30oC	DBVPG1373	YPS606	Between	0.00011484	2.93485e-16	2.23675e-08	0.571202	Magnitude
SOE	30oC	DBVPG1373	Y55	Between	5.61968e-16	0.205147	0.000339309	0.380651	Sign
SOE	30oC	L1528	BC187	Within	0.000242422	0.000224499	0.894729	0.0551032	Magnitude
SOE	30oC	L1528	YJM981	Within	0.990881	3.54424e-05	6.45564e-06	0.944825	Magnitude
SOE	30oC	L1528	YJM975	Within	0.612345	0.0653536	0.0116324	1.02377	Magnitude
SOE	30oC	L1528	DBVPG1373	Within	4.08048e-05	0.000467392	0.00575851	0.84242	Sign
SOE	30oC	L1528	DBVPG6044	Between	0.00651184	0.212173	0.00069885	3.30791	Reciprocal-Sign
SOE	30oC	L1528	Y12	Between	3.07994e-05	0.206533	0.0533025	0.610175	Magnitude
SOE	30oC	L1528	YPS606	Between	0.270641	0.12125	0.0456596	1.48501	Magnitude
SOE	30oC	L1528	Y55	Between	0.486458	0.44677	0.0315186	1.09439	Reciprocal-Sign
SOE	30oC	DBVPG6044	BC187	Between	1.09339e-09	0.0539181	0.333825	0.325637	Magnitude
SOE	30oC	DBVPG6044	YJM981	Between	2.64952e-07	0.410722	0.276912	0.291335	Magnitude
SOE	30oC	DBVPG6044	YJM975	Between	0.00791335	0.308175	0.190209	0.552503	Magnitude
SOE	30oC	DBVPG6044	DBVPG1373	Between	0.127205	0.0299043	1.77041e-05	1.0799	Reciprocal-Sign
SOE	30oC	DBVPG6044	L1528	Between	0.00651184	0.212173	0.00069885	3.30791	Reciprocal-Sign
SOE	30oC	DBVPG6044	Y12	Between	1.19541e-16	0.3072	0.64325	0.095633	Magnitude
SOE	30oC	DBVPG6044	YPS606	Between	3.89102e-06	0.0969043	0.592125	0.151587	Magnitude
SOE	30oC	DBVPG6044	Y55	Within	0.0431112	0.0250513	0.0118372	0.659831	Magnitude
SOE	30oC	Y12	BC187	Between	7.42909e-10	1.95088e-07	0.570773	0.0549369	Magnitude
SOE	30oC	Y12	YJM981	Between	0.000412859	0.128414	0.39044	0.125798	Magnitude
SOE	30oC	Y12	YJM975	Between	4.27962e-08	0.0539297	0.0720601	0.136313	Magnitude
SOE	30oC	Y12	DBVPG1373	Between	6.1279e-29	0.900537	3.59499e-06	0.418477	Sign
SOE	30oC	Y12	L1528	Between	3.07994e-05	0.206533	0.0533025	0.610175	Magnitude
SOE	30oC	Y12	DBVPG6044	Between	1.19541e-16	0.3072	0.64325	0.095633	Magnitude
SOE	30oC	Y12	YPS606	Between	0.151685	0.429854	0.790989	0.0329607	Magnitude
SOE	30oC	Y12	Y55	Between	1.1708e-10	0.00463455	0.130597	0.166606	Magnitude
SOE	30oC	YPS606	BC187	Between	1.45718e-25	0.95414	7.03941e-17	1.04369	Sign
SOE	30oC	YPS606	YJM981	Between	0.000210525	0.0208453	0.00224288	0.349349	Reciprocal-Sign
SOE	30oC	YPS606	YJM975	Between	0.000108797	0.00347259	0.000269247	0.38145	Sign
SOE	30oC	YPS606	DBVPG1373	Between	0.00011484	2.93485e-16	2.23675e-08	0.571202	Magnitude
SOE	30oC	YPS606	L1528	Between	0.270641	0.12125	0.0456596	1.48501	Magnitude
SOE	30oC	YPS606	DBVPG6044	Between	3.89102e-06	0.0969043	0.592125	0.151587	Magnitude
SOE	30oC	YPS606	Y12	Between	0.151685	0.429854	0.790989	0.0329607	Magnitude
SOE	30oC	YPS606	Y55	Between	8.30195e-12	3.52468e-10	1.73888e-07	0.397676	Magnitude
SOE	30oC	Y55	BC187	Between	1.15664e-15	0.115735	0.0412026	0.306584	Sign
SOE	30oC	Y55	YJM981	Between	8.64707e-05	8.49008e-06	0.00316148	0.344986	Magnitude
SOE	30oC	Y55	YJM975	Between	3.2732e-05	0.311886	0.37991	0.0767073	Magnitude
SOE	30oC	Y55	DBVPG1373	Between	5.61968e-16	0.205147	0.000339309	0.380651	Sign
SOE	30oC	Y55	L1528	Between	0.486458	0.44677	0.0315186	1.09439	Reciprocal-Sign
SOE	30oC	Y55	DBVPG6044	Between	0.0431112	0.0250513	0.0118372	0.659831	Magnitude
SOE	30oC	Y55	Y12	Between	1.1708e-10	0.00463455	0.130597	0.166606	Magnitude
SOE	30oC	Y55	YPS606	Between	8.30195e-12	3.52468e-10	1.73888e-07	0.397676	Magnitude
CSM	37oC	BC187	YJM981	Within	3.07779e-16	0.0200225	3.57811e-08	0.750719	Sign
CSM	37oC	BC187	YJM975	Within	1.69216e-23	1.40759e-08	0.119841	0.102357	Magnitude
CSM	37oC	BC187	DBVPG1373	Within	4.8429e-10	0.000887298	0.329521	0.261769	Magnitude
CSM	37oC	BC187	L1528	Within	3.4785e-08	0.000130643	0.000453357	0.720922	Sign
CSM	37oC	BC187	DBVPG6044	Between	6.71679e-29	0.0836956	0.023726	0.370581	Sign
CSM	37oC	BC187	Y12	Between	0.00885592	0.176266	0.283943	0.0761168	Magnitude
CSM	37oC	BC187	YPS606	Between	0.224901	1.52057e-08	0.538466	0.0375328	Magnitude
CSM	37oC	BC187	Y55	Between	4.458e-08	0.00261118	0.0137905	1.03751	Magnitude
CSM	37oC	YJM981	BC187	Within	3.07779e-16	0.0200225	3.57811e-08	0.750719	Sign
CSM	37oC	YJM981	YJM975	Within	0.478681	8.43214e-07	0.509099	0.0565726	Magnitude
CSM	37oC	YJM981	DBVPG1373	Within	2.5546e-11	7.12164e-07	0.00480995	0.330958	Magnitude
CSM	37oC	YJM981	L1528	Within	0.0899789	2.51913e-05	0.812185	0.0261451	Magnitude
CSM	37oC	YJM981	DBVPG6044	Between	2.5472e-36	0.000989037	3.28639e-09	0.641167	Sign
CSM	37oC	YJM981	Y12	Between	5.54135e-10	0.084971	9.44171e-09	0.79698	Sign
CSM	37oC	YJM981	YPS606	Between	9.86595e-08	0.242374	2.04806e-13	1.17447	Reciprocal-Sign
CSM	37oC	YJM981	Y55	Between	1.17649e-25	9.75261e-13	5.73844e-20	1.39602	Sign
CSM	37oC	YJM975	BC187	Within	1.69216e-23	1.40759e-08	0.119841	0.102357	Magnitude
CSM	37oC	YJM975	YJM981	Within	0.478681	8.43214e-07	0.509099	0.0565726	Magnitude
CSM	37oC	YJM975	DBVPG1373	Within	3.69806e-19	0.996857	1.44209e-12	0.718196	Reciprocal-Sign
CSM	37oC	YJM975	L1528	Within	0.627296	0.111442	0.0108655	0.295544	Reciprocal-Sign
CSM	37oC	YJM975	DBVPG6044	Between	4.44058e-47	0.291931	0.00303539	0.180409	Sign
CSM	37oC	YJM975	Y12	Between	6.40324e-14	2.94125e-05	0.118521	0.189709	Magnitude
CSM	37oC	YJM975	YPS606	Between	0.000394233	3.0034e-06	1.33376e-05	0.510465	Magnitude
CSM	37oC	YJM975	Y55	Between	3.58796e-28	6.81845e-17	8.16732e-13	0.964059	Magnitude
CSM	37oC	DBVPG1373	BC187	Within	4.8429e-10	0.000887298	0.329521	0.261769	Magnitude
CSM	37oC	DBVPG1373	YJM981	Within	2.5546e-11	7.12164e-07	0.00480995	0.330958	Magnitude
CSM	37oC	DBVPG1373	YJM975	Within	3.69806e-19	0.996857	1.44209e-12	0.718196	Reciprocal-Sign
CSM	37oC	DBVPG1373	L1528	Within	0.0371992	0.652527	0.00538635	0.833423	Reciprocal-Sign
CSM	37oC	DBVPG1373	DBVPG6044	Between	1.62762e-12	0.716281	0.0180137	0.662241	Sign
CSM	37oC	DBVPG1373	Y12	Between	1.19521e-15	0.425161	0.0984807	0.159965	Sign
CSM	37oC	DBVPG1373	YPS606	Between	8.26476e-22	1.81609e-11	0.35045	0.0811195	Magnitude
CSM	37oC	DBVPG1373	Y55	Between	0.0122684	4.95393e-06	0.12025	0.634091	Magnitude
CSM	37oC	L1528	BC187	Within	3.4785e-08	0.000130643	0.000453357	0.720922	Sign
CSM	37oC	L1528	YJM981	Within	0.0899789	2.51913e-05	0.812185	0.0261451	Magnitude
CSM	37oC	L1528	YJM975	Within	0.627296	0.111442	0.0108655	0.295544	Reciprocal-Sign
CSM	37oC	L1528	DBVPG1373	Within	0.0371992	0.652527	0.00538635	0.833423	Reciprocal-Sign
CSM	37oC	L1528	DBVPG6044	Between	1.93951e-28	0.0415411	0.377264	0.071122	Magnitude
CSM	37oC	L1528	Y12	Between	3.25278e-14	0.0215914	0.000687025	0.47402	Magnitude
CSM	37oC	L1528	YPS606	Between	0.374316	0.153254	0.516784	0.0908685	Magnitude
CSM	37oC	L1528	Y55	Between	6.42888e-21	1.11381e-13	1.30406e-10	1.20851	Sign
CSM	37oC	DBVPG6044	BC187	Between	6.71679e-29	0.0836956	0.023726	0.370581	Sign
CSM	37oC	DBVPG6044	YJM981	Between	2.5472e-36	0.000989037	3.28639e-09	0.641167	Sign
CSM	37oC	DBVPG6044	YJM975	Between	4.44058e-47	0.291931	0.00303539	0.180409	Sign
CSM	37oC	DBVPG6044	DBVPG1373	Between	1.62762e-12	0.716281	0.0180137	0.662241	Sign
CSM	37oC	DBVPG6044	L1528	Between	1.93951e-28	0.0415411	0.377264	0.071122	Magnitude
CSM	37oC	DBVPG6044	Y12	Between	3.36682e-09	0.156917	0.417978	0.586815	Magnitude
CSM	37oC	DBVPG6044	YPS606	Between	3.27825e-18	0.0674599	0.354407	0.226524	Magnitude
CSM	37oC	DBVPG6044	Y55	Within	1.18069e-09	2.28375e-18	2.60746e-26	1.16143	Reciprocal-Sign
CSM	37oC	Y12	BC187	Between	0.00885592	0.176266	0.283943	0.0761168	Magnitude
CSM	37oC	Y12	YJM981	Between	5.54135e-10	0.084971	9.44171e-09	0.79698	Sign
CSM	37oC	Y12	YJM975	Between	6.40324e-14	2.94125e-05	0.118521	0.189709	Magnitude
CSM	37oC	Y12	DBVPG1373	Between	1.19521e-15	0.425161	0.0984807	0.159965	Sign
CSM	37oC	Y12	L1528	Between	3.25278e-14	0.0215914	0.000687025	0.47402	Magnitude
CSM	37oC	Y12	DBVPG6044	Between	3.36682e-09	0.156917	0.417978	0.586815	Magnitude
CSM	37oC	Y12	YPS606	Between	0.0153114	0.0131766	0.0142404	0.280853	Magnitude
CSM	37oC	Y12	Y55	Between	1.34955e-15	0.340633	0.0207746	0.789273	Sign
CSM	37oC	YPS606	BC187	Between	0.224901	1.52057e-08	0.538466	0.0375328	Magnitude
CSM	37oC	YPS606	YJM981	Between	9.86595e-08	0.242374	2.04806e-13	1.17447	Reciprocal-Sign
CSM	37oC	YPS606	YJM975	Between	0.000394233	3.0034e-06	1.33376e-05	0.510465	Magnitude
CSM	37oC	YPS606	DBVPG1373	Between	8.26476e-22	1.81609e-11	0.35045	0.0811195	Magnitude
CSM	37oC	YPS606	L1528	Between	0.374316	0.153254	0.516784	0.0908685	Magnitude
CSM	37oC	YPS606	DBVPG6044	Between	3.27825e-18	0.0674599	0.354407	0.226524	Magnitude
CSM	37oC	YPS606	Y12	Between	0.0153114	0.0131766	0.0142404	0.280853	Magnitude
CSM	37oC	YPS606	Y55	Between	9.48807e-46	2.11443e-17	2.16828e-25	1.15766	Sign
CSM	37oC	Y55	BC187	Between	4.458e-08	0.00261118	0.0137905	1.03751	Magnitude
CSM	37oC	Y55	YJM981	Between	1.17649e-25	9.75261e-13	5.73844e-20	1.39602	Sign
CSM	37oC	Y55	YJM975	Between	3.58796e-28	6.81845e-17	8.16732e-13	0.964059	Magnitude
CSM	37oC	Y55	DBVPG1373	Between	0.0122684	4.95393e-06	0.12025	0.634091	Magnitude
CSM	37oC	Y55	L1528	Between	6.42888e-21	1.11381e-13	1.30406e-10	1.20851	Sign
CSM	37oC	Y55	DBVPG6044	Between	1.18069e-09	2.28375e-18	2.60746e-26	1.16143	Reciprocal-Sign
CSM	37oC	Y55	Y12	Between	1.34955e-15	0.340633	0.0207746	0.789273	Sign
CSM	37oC	Y55	YPS606	Between	9.48807e-46	2.11443e-17	2.16828e-25	1.15766	Sign
CSM	37oC	BC187	YJM981	Within	9.53765e-06	0.000473077	0.000481982	1.46595	Magnitude
CSM	37oC	BC187	YJM975	Within	3.95679e-17	9.04976e-06	7.10544e-05	1.17482	Magnitude
CSM	37oC	BC187	DBVPG1373	Within	1.3626e-22	0.000114824	0.0331933	0.349411	Magnitude
CSM	37oC	BC187	L1528	Within	0.0932181	3.51724e-08	0.05751	0.710623	Magnitude
CSM	37oC	BC187	DBVPG6044	Between	3.36554e-07	0.0013074	0.00183857	5.9449	Sign
CSM	37oC	BC187	Y12	Between	1.62157e-15	3.76782e-09	5.772e-11	1.0586	Sign
CSM	37oC	BC187	YPS606	Between	5.99553e-15	6.88678e-08	8.64276e-15	1.36313	Reciprocal-Sign
CSM	37oC	BC187	Y55	Between	3.80838e-31	0.464225	0.000339688	0.62336	Sign
CSM	37oC	YJM981	BC187	Within	9.53765e-06	0.000473077	0.000481982	1.46595	Magnitude
CSM	37oC	YJM981	YJM975	Within	2.40041e-09	0.307683	0.0095048	0.72619	Sign
CSM	37oC	YJM981	DBVPG1373	Within	7.62331e-11	0.109657	9.00184e-06	0.974076	Sign
CSM	37oC	YJM981	L1528	Within	0.00286136	0.28767	0.0880956	0.634311	Sign
CSM	37oC	YJM981	DBVPG6044	Between	3.29966e-05	0.205699	0.590253	0.230601	Magnitude
CSM	37oC	YJM981	Y12	Between	8.16212e-14	0.00213229	0.00119774	0.671754	Sign
CSM	37oC	YJM981	YPS606	Between	1.11853e-09	0.0619619	0.322017	0.282705	Magnitude
CSM	37oC	YJM981	Y55	Between	4.96264e-05	0.000607099	0.505835	0.170715	Magnitude
CSM	37oC	YJM975	BC187	Within	3.95679e-17	9.04976e-06	7.10544e-05	1.17482	Magnitude
CSM	37oC	YJM975	YJM981	Within	2.40041e-09	0.307683	0.0095048	0.72619	Sign
CSM	37oC	YJM975	DBVPG1373	Within	4.50256e-06	0.280637	0.00278593	0.351745	Sign
CSM	37oC	YJM975	L1528	Within	0.939547	0.0588614	0.00602205	0.90672	Reciprocal-Sign
CSM	37oC	YJM975	DBVPG6044	Between	6.64357e-13	0.321345	0.168934	0.483021	Sign
CSM	37oC	YJM975	Y12	Between	0.0515312	0.0460183	0.0493418	0.825548	Magnitude
CSM	37oC	YJM975	YPS606	Between	0.000458482	0.0196294	0.0117986	0.42716	Magnitude
CSM	37oC	YJM975	Y55	Between	6.49479e-08	1.46851e-06	8.16174e-08	0.705049	Sign
CSM	37oC	DBVPG1373	BC187	Within	1.3626e-22	0.000114824	0.0331933	0.349411	Magnitude
CSM	37oC	DBVPG1373	YJM981	Within	7.62331e-11	0.109657	9.00184e-06	0.974076	Sign
CSM	37oC	DBVPG1373	YJM975	Within	4.50256e-06	0.280637	0.00278593	0.351745	Sign
CSM	37oC	DBVPG1373	L1528	Within	0.0151334	1.27334e-05	0.117824	0.293204	Magnitude
CSM	37oC	DBVPG1373	DBVPG6044	Between	5.19126e-28	0.00365952	0.5281	0.0737922	Magnitude
CSM	37oC	DBVPG1373	Y12	Between	0.165971	0.360178	0.588046	0.114146	Magnitude
CSM	37oC	DBVPG1373	YPS606	Between	5.05928e-08	0.000340364	0.113828	0.170161	Magnitude
CSM	37oC	DBVPG1373	Y55	Between	0.00878023	0.00127405	0.963071	0.0084704	Magnitude
CSM	37oC	L1528	BC187	Within	0.0932181	3.51724e-08	0.05751	0.710623	Magnitude
CSM	37oC	L1528	YJM981	Within	0.00286136	0.28767	0.0880956	0.634311	Sign
CSM	37oC	L1528	YJM975	Within	0.939547	0.0588614	0.00602205	0.90672	Reciprocal-Sign
CSM	37oC	L1528	DBVPG1373	Within	0.0151334	1.27334e-05	0.117824	0.293204	Magnitude
CSM	37oC	L1528	DBVPG6044	Between	0.000370751	0.643869	0.218109	0.748942	Sign
CSM	37oC	L1528	Y12	Between	1.97392e-05	2.03417e-07	6.99833e-08	0.884832	Magnitude
CSM	37oC	L1528	YPS606	Between	0.294419	0.000754379	0.25574	0.294902	Magnitude
CSM	37oC	L1528	Y55	Between	0.248733	0.656032	0.0127279	1.04102	Reciprocal-Sign
CSM	37oC	DBVPG6044	BC187	Between	3.36554e-07	0.0013074	0.00183857	5.9449	Sign
CSM	37oC	DBVPG6044	YJM981	Between	3.29966e-05	0.205699	0.590253	0.230601	Magnitude
CSM	37oC	DBVPG6044	YJM975	Between	6.64357e-13	0.321345	0.168934	0.483021	Sign
CSM	37oC	DBVPG6044	DBVPG1373	Between	5.19126e-28	0.00365952	0.5281	0.0737922	Magnitude
CSM	37oC	DBVPG6044	L1528	Between	0.000370751	0.643869	0.218109	0.748942	Sign
CSM	37oC	DBVPG6044	Y12	Between	1.88774e-08	0.173015	0.262127	0.642831	Sign
CSM	37oC	DBVPG6044	YPS606	Between	6.20885e-12	0.228555	0.244006	0.396339	Magnitude
CSM	37oC	DBVPG6044	Y55	Within	8.28559e-33	4.9896e-05	2.48658e-08	0.617488	Sign
CSM	37oC	Y12	BC187	Between	1.62157e-15	3.76782e-09	5.772e-11	1.0586	Sign
CSM	37oC	Y12	YJM981	Between	8.16212e-14	0.00213229	0.00119774	0.671754	Sign
CSM	37oC	Y12	YJM975	Between	0.0515312	0.0460183	0.0493418	0.825548	Magnitude
CSM	37oC	Y12	DBVPG1373	Between	0.165971	0.360178	0.588046	0.114146	Magnitude
CSM	37oC	Y12	L1528	Between	1.97392e-05	2.03417e-07	6.99833e-08	0.884832	Magnitude
CSM	37oC	Y12	DBVPG6044	Between	1.88774e-08	0.173015	0.262127	0.642831	Sign
CSM	37oC	Y12	YPS606	Between	0.00764087	0.048296	0.072175	2.25808	Magnitude
CSM	37oC	Y12	Y55	Between	1.94458e-08	0.535931	0.334781	0.192234	Sign
CSM	37oC	YPS606	BC187	Between	5.99553e-15	6.88678e-08	8.64276e-15	1.36313	Reciprocal-Sign
CSM	37oC	YPS606	YJM981	Between	1.11853e-09	0.0619619	0.322017	0.282705	Magnitude
CSM	37oC	YPS606	YJM975	Between	0.000458482	0.0196294	0.0117986	0.42716	Magnitude
CSM	37oC	YPS606	DBVPG1373	Between	5.05928e-08	0.000340364	0.113828	0.170161	Magnitude
CSM	37oC	YPS606	L1528	Between	0.294419	0.000754379	0.25574	0.294902	Magnitude
CSM	37oC	YPS606	DBVPG6044	Between	6.20885e-12	0.228555	0.244006	0.396339	Magnitude
CSM	37oC	YPS606	Y12	Between	0.00764087	0.048296	0.072175	2.25808	Magnitude
CSM	37oC	YPS606	Y55	Between	2.74428e-11	0.00294365	1.14868e-05	0.515729	Sign
CSM	37oC	Y55	BC187	Between	3.80838e-31	0.464225	0.000339688	0.62336	Sign
CSM	37oC	Y55	YJM981	Between	4.96264e-05	0.000607099	0.505835	0.170715	Magnitude
CSM	37oC	Y55	YJM975	Between	6.49479e-08	1.46851e-06	8.16174e-08	0.705049	Sign
CSM	37oC	Y55	DBVPG1373	Between	0.00878023	0.00127405	0.963071	0.0084704	Magnitude
CSM	37oC	Y55	L1528	Between	0.248733	0.656032	0.0127279	1.04102	Reciprocal-Sign
CSM	37oC	Y55	DBVPG6044	Between	8.28559e-33	4.9896e-05	2.48658e-08	0.617488	Sign
CSM	37oC	Y55	Y12	Between	1.94458e-08	0.535931	0.334781	0.192234	Sign
CSM	37oC	Y55	YPS606	Between	2.74428e-11	0.00294365	1.14868e-05	0.515729	Sign
Msy	37oC	BC187	YJM981	Within	0.575654	0.0345248	8.85213e-06	1.76968	Reciprocal-Sign
Msy	37oC	BC187	YJM975	Within	1.82983e-36	0.00557482	0.126831	0.108677	Magnitude
Msy	37oC	BC187	DBVPG1373	Within	0.000441367	0.000510872	0.0221284	0.275358	Magnitude
Msy	37oC	BC187	L1528	Within	1.09695e-07	0.724	0.00228248	0.634015	Sign
Msy	37oC	BC187	DBVPG6044	Between	3.40179e-07	0.19064	0.862667	0.0606136	Magnitude
Msy	37oC	BC187	Y12	Between	1.12221e-14	8.23138e-06	0.0208834	0.167068	Magnitude
Msy	37oC	BC187	YPS606	Between	7.69184e-25	1.66243e-14	9.67335e-05	0.186821	Magnitude
Msy	37oC	BC187	Y55	Between	1.73079e-22	0.398767	0.0222741	0.161316	Sign
Msy	37oC	YJM981	BC187	Within	0.575654	0.0345248	8.85213e-06	1.76968	Reciprocal-Sign
Msy	37oC	YJM981	YJM975	Within	0.432141	0.742781	NA	NA	NA
Msy	37oC	YJM981	DBVPG1373	Within	5.22498e-06	0.236303	0.00162645	1.36509	Sign
Msy	37oC	YJM981	L1528	Within	3.7448e-10	0.0297429	0.0393203	0.85904	Magnitude
Msy	37oC	YJM981	DBVPG6044	Between	0.282663	0.762879	0.771416	0.130662	Magnitude
Msy	37oC	YJM981	Y12	Between	0.00409715	0.481616	0.55481	0.280282	Magnitude
Msy	37oC	YJM981	YPS606	Between	0.00853941	0.876977	0.333528	0.456254	Sign
Msy	37oC	YJM981	Y55	Between	0.0214751	0.336247	0.0184169	0.790067	Reciprocal-Sign
Msy	37oC	YJM975	BC187	Within	1.82983e-36	0.00557482	0.126831	0.108677	Magnitude
Msy	37oC	YJM975	YJM981	Within	0.432141	0.742781	NA	NA	NA
Msy	37oC	YJM975	DBVPG1373	Within	1.74234e-29	0.000501875	0.000679222	0.359367	Sign
Msy	37oC	YJM975	L1528	Within	2.83993e-31	0.379022	0.143257	0.159653	Sign
Msy	37oC	YJM975	DBVPG6044	Between	0.978569	0.981205	0.0260424	0.251664	Reciprocal-Sign
Msy	37oC	YJM975	Y12	Between	1.57005e-28	0.0584732	0.258111	0.0745729	Magnitude
Msy	37oC	YJM975	YPS606	Between	2.52029e-15	4.08094e-07	0.247664	0.0786787	Magnitude
Msy	37oC	YJM975	Y55	Between	9.38682e-09	0.0430662	0.00239706	0.155879	Sign
Msy	37oC	DBVPG1373	BC187	Within	0.000441367	0.000510872	0.0221284	0.275358	Magnitude
Msy	37oC	DBVPG1373	YJM981	Within	5.22498e-06	0.236303	0.00162645	1.36509	Sign
Msy	37oC	DBVPG1373	YJM975	Within	1.74234e-29	0.000501875	0.000679222	0.359367	Sign
Msy	37oC	DBVPG1373	L1528	Within	2.39497e-07	8.84069e-07	0.745751	0.0343742	Magnitude
Msy	37oC	DBVPG1373	DBVPG6044	Between	9.24454e-07	0.0266749	0.72808	0.104216	Magnitude
Msy	37oC	DBVPG1373	Y12	Between	8.62274e-28	0.123865	0.729503	0.0273762	Magnitude
Msy	37oC	DBVPG1373	YPS606	Between	4.30686e-20	0.0755544	0.021057	0.193529	Sign
Msy	37oC	DBVPG1373	Y55	Between	5.01491e-19	1.82325e-15	4.33519e-20	1.23028	Reciprocal-Sign
Msy	37oC	L1528	BC187	Within	1.09695e-07	0.724	0.00228248	0.634015	Sign
Msy	37oC	L1528	YJM981	Within	3.7448e-10	0.0297429	0.0393203	0.85904	Magnitude
Msy	37oC	L1528	YJM975	Within	2.83993e-31	0.379022	0.143257	0.159653	Sign
Msy	37oC	L1528	DBVPG1373	Within	2.39497e-07	8.84069e-07	0.745751	0.0343742	Magnitude
Msy	37oC	L1528	DBVPG6044	Between	4.01917e-13	6.42508e-05	0.969495	0.00592813	Magnitude
Msy	37oC	L1528	Y12	Between	3.7917e-17	0.12113	0.471035	0.0783536	Magnitude
Msy	37oC	L1528	YPS606	Between	9.80173e-16	0.567303	1.6917e-07	0.565169	Sign
Msy	37oC	L1528	Y55	Between	1.8192e-21	0.0266294	0.389429	0.184406	Magnitude
Msy	37oC	DBVPG6044	BC187	Between	3.40179e-07	0.19064	0.862667	0.0606136	Magnitude
Msy	37oC	DBVPG6044	YJM981	Between	0.282663	0.762879	0.771416	0.130662	Magnitude
Msy	37oC	DBVPG6044	YJM975	Between	0.978569	0.981205	0.0260424	0.251664	Reciprocal-Sign
Msy	37oC	DBVPG6044	DBVPG1373	Between	9.24454e-07	0.0266749	0.72808	0.104216	Magnitude
Msy	37oC	DBVPG6044	L1528	Between	4.01917e-13	6.42508e-05	0.969495	0.00592813	Magnitude
Msy	37oC	DBVPG6044	Y12	Between	7.278e-08	0.117868	0.347839	0.27079	Magnitude
Msy	37oC	DBVPG6044	YPS606	Between	3.71903e-05	0.948363	0.80625	0.0629144	Sign
Msy	37oC	DBVPG6044	Y55	Within	0.795811	0.613216	0.394933	0.280932	Reciprocal-Sign
Msy	37oC	Y12	BC187	Between	1.12221e-14	8.23138e-06	0.0208834	0.167068	Magnitude
Msy	37oC	Y12	YJM981	Between	0.00409715	0.481616	0.55481	0.280282	Magnitude
Msy	37oC	Y12	YJM975	Between	1.57005e-28	0.0584732	0.258111	0.0745729	Magnitude
Msy	37oC	Y12	DBVPG1373	Between	8.62274e-28	0.123865	0.729503	0.0273762	Magnitude
Msy	37oC	Y12	L1528	Between	3.7917e-17	0.12113	0.471035	0.0783536	Magnitude
Msy	37oC	Y12	DBVPG6044	Between	7.278e-08	0.117868	0.347839	0.27079	Magnitude
Msy	37oC	Y12	YPS606	Between	0.00858254	0.020748	0.0571288	0.190437	Magnitude
Msy	37oC	Y12	Y55	Between	5.90244e-22	0.000553874	0.181875	0.0865463	Magnitude
Msy	37oC	YPS606	BC187	Between	7.69184e-25	1.66243e-14	9.67335e-05	0.186821	Magnitude
Msy	37oC	YPS606	YJM981	Between	0.00853941	0.876977	0.333528	0.456254	Sign
Msy	37oC	YPS606	YJM975	Between	2.52029e-15	4.08094e-07	0.247664	0.0786787	Magnitude
Msy	37oC	YPS606	DBVPG1373	Between	4.30686e-20	0.0755544	0.021057	0.193529	Sign
Msy	37oC	YPS606	L1528	Between	9.80173e-16	0.567303	1.6917e-07	0.565169	Sign
Msy	37oC	YPS606	DBVPG6044	Between	3.71903e-05	0.948363	0.80625	0.0629144	Sign
Msy	37oC	YPS606	Y12	Between	0.00858254	0.020748	0.0571288	0.190437	Magnitude
Msy	37oC	YPS606	Y55	Between	7.34486e-25	0.131093	2.4152e-14	0.469515	Sign
Msy	37oC	Y55	BC187	Between	1.73079e-22	0.398767	0.0222741	0.161316	Sign
Msy	37oC	Y55	YJM981	Between	0.0214751	0.336247	0.0184169	0.790067	Reciprocal-Sign
Msy	37oC	Y55	YJM975	Between	9.38682e-09	0.0430662	0.00239706	0.155879	Sign
Msy	37oC	Y55	DBVPG1373	Between	5.01491e-19	1.82325e-15	4.33519e-20	1.23028	Reciprocal-Sign
Msy	37oC	Y55	L1528	Between	1.8192e-21	0.0266294	0.389429	0.184406	Magnitude
Msy	37oC	Y55	DBVPG6044	Between	0.795811	0.613216	0.394933	0.280932	Reciprocal-Sign
Msy	37oC	Y55	Y12	Between	5.90244e-22	0.000553874	0.181875	0.0865463	Magnitude
Msy	37oC	Y55	YPS606	Between	7.34486e-25	0.131093	2.4152e-14	0.469515	Sign
SGM	37oC	BC187	YJM981	Within	0.522161	0.898542	0.712519	0.0455595	Sign
SGM	37oC	BC187	YJM975	Within	1.86831e-12	0.00886471	0.00605709	0.16868	Sign
SGM	37oC	BC187	DBVPG1373	Within	2.4879e-40	0.687121	0.199926	0.0404022	Sign
SGM	37oC	BC187	L1528	Within	2.53899e-20	2.51109e-05	1.4023e-05	0.254958	Magnitude
SGM	37oC	BC187	DBVPG6044	Between	7.54501e-13	0.00126315	0.00406605	0.182186	Sign
SGM	37oC	BC187	Y12	Between	0.000100163	0.0196342	0.00216981	0.191496	Sign
SGM	37oC	BC187	YPS606	Between	0.0132345	0.244332	1.69872e-10	0.300352	Reciprocal-Sign
SGM	37oC	BC187	Y55	Between	1.5767e-24	0.081302	0.0981197	0.0829946	Sign
SGM	37oC	YJM981	BC187	Within	0.522161	0.898542	0.712519	0.0455595	Sign
SGM	37oC	YJM981	YJM975	Within	0.250106	0.291139	0.0228613	0.185082	Reciprocal-Sign
SGM	37oC	YJM981	DBVPG1373	Within	5.91591e-16	0.404844	0.603608	0.0425862	Magnitude
SGM	37oC	YJM981	L1528	Within	0.00135539	0.921398	0.461787	0.0974493	Sign
SGM	37oC	YJM981	DBVPG6044	Between	6.75812e-05	0.967377	0.135134	0.129987	Sign
SGM	37oC	YJM981	Y12	Between	0.386688	0.740326	0.419953	0.0746075	Sign
SGM	37oC	YJM981	YPS606	Between	0.4827	0.386865	0.275381	0.0898431	Reciprocal-Sign
SGM	37oC	YJM981	Y55	Between	6.34682e-10	0.265554	0.0199462	0.280723	Sign
SGM	37oC	YJM975	BC187	Within	1.86831e-12	0.00886471	0.00605709	0.16868	Sign
SGM	37oC	YJM975	YJM981	Within	0.250106	0.291139	0.0228613	0.185082	Reciprocal-Sign
SGM	37oC	YJM975	DBVPG1373	Within	2.08929e-14	3.01151e-05	0.280683	0.0545544	Magnitude
SGM	37oC	YJM975	L1528	Within	0.172368	0.0122155	0.79045	0.0256233	Magnitude
SGM	37oC	YJM975	DBVPG6044	Between	6.63907e-10	0.00987505	0.00304367	0.138184	Sign
SGM	37oC	YJM975	Y12	Between	4.07893e-13	0.1512	0.447162	0.0315037	Magnitude
SGM	37oC	YJM975	YPS606	Between	0.242283	0.0914312	0.0862197	0.122154	Magnitude
SGM	37oC	YJM975	Y55	Between	9.39853e-18	0.0892924	0.0233416	0.131467	Sign
SGM	37oC	DBVPG1373	BC187	Within	2.4879e-40	0.687121	0.199926	0.0404022	Sign
SGM	37oC	DBVPG1373	YJM981	Within	5.91591e-16	0.404844	0.603608	0.0425862	Magnitude
SGM	37oC	DBVPG1373	YJM975	Within	2.08929e-14	3.01151e-05	0.280683	0.0545544	Magnitude
SGM	37oC	DBVPG1373	L1528	Within	0.300667	1.85488e-08	7.15684e-05	0.196936	Magnitude
SGM	37oC	DBVPG1373	DBVPG6044	Between	2.75328e-06	0.000116397	0.149681	0.0858695	Magnitude
SGM	37oC	DBVPG1373	Y12	Between	5.21688e-54	0.0314469	0.707904	0.00759883	Magnitude
SGM	37oC	DBVPG1373	YPS606	Between	2.15245e-07	1.89914e-07	0.127145	0.117855	Magnitude
SGM	37oC	DBVPG1373	Y55	Between	0.00137856	0.014021	0.000259434	0.238221	Reciprocal-Sign
SGM	37oC	L1528	BC187	Within	2.53899e-20	2.51109e-05	1.4023e-05	0.254958	Magnitude
SGM	37oC	L1528	YJM981	Within	0.00135539	0.921398	0.461787	0.0974493	Sign
SGM	37oC	L1528	YJM975	Within	0.172368	0.0122155	0.79045	0.0256233	Magnitude
SGM	37oC	L1528	DBVPG1373	Within	0.300667	1.85488e-08	7.15684e-05	0.196936	Magnitude
SGM	37oC	L1528	DBVPG6044	Between	0.0841342	0.0338026	0.429043	0.105566	Magnitude
SGM	37oC	L1528	Y12	Between	6.69931e-05	0.612409	0.311897	0.107077	Sign
SGM	37oC	L1528	YPS606	Between	3.31821e-15	0.0855495	1.43331e-08	0.349066	Sign
SGM	37oC	L1528	Y55	Between	0.255042	0.0309188	0.183694	0.233048	Magnitude
SGM	37oC	DBVPG6044	BC187	Between	7.54501e-13	0.00126315	0.00406605	0.182186	Sign
SGM	37oC	DBVPG6044	YJM981	Between	6.75812e-05	0.967377	0.135134	0.129987	Sign
SGM	37oC	DBVPG6044	YJM975	Between	6.63907e-10	0.00987505	0.00304367	0.138184	Sign
SGM	37oC	DBVPG6044	DBVPG1373	Between	2.75328e-06	0.000116397	0.149681	0.0858695	Magnitude
SGM	37oC	DBVPG6044	L1528	Between	0.0841342	0.0338026	0.429043	0.105566	Magnitude
SGM	37oC	DBVPG6044	Y12	Between	1.02578e-12	0.265892	0.843533	0.0126005	Magnitude
SGM	37oC	DBVPG6044	YPS606	Between	1.04155e-05	0.837745	0.292287	0.0792725	Sign
SGM	37oC	DBVPG6044	Y55	Within	1.27137e-05	0.0023029	0.0144416	0.186788	Magnitude
SGM	37oC	Y12	BC187	Between	0.000100163	0.0196342	0.00216981	0.191496	Sign
SGM	37oC	Y12	YJM981	Between	0.386688	0.740326	0.419953	0.0746075	Sign
SGM	37oC	Y12	YJM975	Between	4.07893e-13	0.1512	0.447162	0.0315037	Magnitude
SGM	37oC	Y12	DBVPG1373	Between	5.21688e-54	0.0314469	0.707904	0.00759883	Magnitude
SGM	37oC	Y12	L1528	Between	6.69931e-05	0.612409	0.311897	0.107077	Sign
SGM	37oC	Y12	DBVPG6044	Between	1.02578e-12	0.265892	0.843533	0.0126005	Magnitude
SGM	37oC	Y12	YPS606	Between	3.56696e-05	0.104296	0.773847	0.0131323	Magnitude
SGM	37oC	Y12	Y55	Between	1.46518e-34	0.273668	0.0216264	0.0698966	Sign
SGM	37oC	YPS606	BC187	Between	0.0132345	0.244332	1.69872e-10	0.300352	Reciprocal-Sign
SGM	37oC	YPS606	YJM981	Between	0.4827	0.386865	0.275381	0.0898431	Reciprocal-Sign
SGM	37oC	YPS606	YJM975	Between	0.242283	0.0914312	0.0862197	0.122154	Magnitude
SGM	37oC	YPS606	DBVPG1373	Between	2.15245e-07	1.89914e-07	0.127145	0.117855	Magnitude
SGM	37oC	YPS606	L1528	Between	3.31821e-15	0.0855495	1.43331e-08	0.349066	Sign
SGM	37oC	YPS606	DBVPG6044	Between	1.04155e-05	0.837745	0.292287	0.0792725	Sign
SGM	37oC	YPS606	Y12	Between	3.56696e-05	0.104296	0.773847	0.0131323	Magnitude
SGM	37oC	YPS606	Y55	Between	7.55274e-05	2.78124e-11	0.311667	0.0694276	Magnitude
SGM	37oC	Y55	BC187	Between	1.5767e-24	0.081302	0.0981197	0.0829946	Sign
SGM	37oC	Y55	YJM981	Between	6.34682e-10	0.265554	0.0199462	0.280723	Sign
SGM	37oC	Y55	YJM975	Between	9.39853e-18	0.0892924	0.0233416	0.131467	Sign
SGM	37oC	Y55	DBVPG1373	Between	0.00137856	0.014021	0.000259434	0.238221	Reciprocal-Sign
SGM	37oC	Y55	L1528	Between	0.255042	0.0309188	0.183694	0.233048	Magnitude
SGM	37oC	Y55	DBVPG6044	Between	1.27137e-05	0.0023029	0.0144416	0.186788	Magnitude
SGM	37oC	Y55	Y12	Between	1.46518e-34	0.273668	0.0216264	0.0698966	Sign
SGM	37oC	Y55	YPS606	Between	7.55274e-05	2.78124e-11	0.311667	0.0694276	Magnitude
SOE	37oC	BC187	YJM981	Within	2.83605e-11	0.00146441	7.73076e-05	0.629904	Sign
SOE	37oC	BC187	YJM975	Within	0.991606	0.000352958	0.000224183	0.426992	Reciprocal-Sign
SOE	37oC	BC187	DBVPG1373	Within	8.60084e-24	0.856247	0.14241	0.141131	Sign
SOE	37oC	BC187	L1528	Within	0.168371	0.000958744	0.100574	0.565931	Magnitude
SOE	37oC	BC187	DBVPG6044	Between	2.34116e-15	0.00793431	0.0988566	0.311454	Magnitude
SOE	37oC	BC187	Y12	Between	1.08008e-09	0.0164212	8.89622e-11	0.883164	Reciprocal-Sign
SOE	37oC	BC187	YPS606	Between	0.0719228	0.0130568	3.02944e-06	0.525145	Reciprocal-Sign
SOE	37oC	BC187	Y55	Between	2.64046e-21	0.559001	0.447748	0.0559162	Sign
SOE	37oC	YJM981	BC187	Within	2.83605e-11	0.00146441	7.73076e-05	0.629904	Sign
SOE	37oC	YJM981	YJM975	Within	4.2584e-07	0.000156817	0.592035	0.0830539	Magnitude
SOE	37oC	YJM981	DBVPG1373	Within	2.36631e-14	0.11944	7.36635e-06	0.690922	Sign
SOE	37oC	YJM981	L1528	Within	1.36858e-05	0.668292	0.227801	0.400813	Sign
SOE	37oC	YJM981	DBVPG6044	Between	2.14398e-18	0.479857	0.105442	0.277771	Sign
SOE	37oC	YJM981	Y12	Between	2.85893e-35	1.33093e-09	8.35575e-05	0.347591	Magnitude
SOE	37oC	YJM981	YPS606	Between	1.12315e-09	1.0937e-05	0.00684822	0.449359	Magnitude
SOE	37oC	YJM981	Y55	Between	2.52807e-06	8.85454e-08	0.0848085	0.348458	Magnitude
SOE	37oC	YJM975	BC187	Within	0.991606	0.000352958	0.000224183	0.426992	Reciprocal-Sign
SOE	37oC	YJM975	YJM981	Within	4.2584e-07	0.000156817	0.592035	0.0830539	Magnitude
SOE	37oC	YJM975	DBVPG1373	Within	1.70858e-16	0.27217	1.65873e-11	0.94161	Sign
SOE	37oC	YJM975	L1528	Within	1.21149e-09	0.229951	9.85895e-07	1.09323	Sign
SOE	37oC	YJM975	DBVPG6044	Between	4.298e-15	0.397339	0.0174455	0.458586	Sign
SOE	37oC	YJM975	Y12	Between	2.98669e-12	5.02091e-05	0.00102905	0.400888	Magnitude
SOE	37oC	YJM975	YPS606	Between	0.642991	0.287293	2.65543e-11	0.891945	Reciprocal-Sign
SOE	37oC	YJM975	Y55	Between	1.71848e-06	0.529948	1.5241e-13	1.04142	Reciprocal-Sign
SOE	37oC	DBVPG1373	BC187	Within	8.60084e-24	0.856247	0.14241	0.141131	Sign
SOE	37oC	DBVPG1373	YJM981	Within	2.36631e-14	0.11944	7.36635e-06	0.690922	Sign
SOE	37oC	DBVPG1373	YJM975	Within	1.70858e-16	0.27217	1.65873e-11	0.94161	Sign
SOE	37oC	DBVPG1373	L1528	Within	6.552e-05	0.0120263	0.0275511	0.659379	Sign
SOE	37oC	DBVPG1373	DBVPG6044	Between	4.16672e-18	0.00161745	7.6302e-10	0.988977	Sign
SOE	37oC	DBVPG1373	Y12	Between	9.2595e-47	0.133822	4.46846e-06	0.341237	Sign
SOE	37oC	DBVPG1373	YPS606	Between	8.75993e-23	0.0536422	1.35715e-16	1.01226	Sign
SOE	37oC	DBVPG1373	Y55	Between	0.361412	1.90356e-09	4.6229e-10	0.574777	Magnitude
SOE	37oC	L1528	BC187	Within	0.168371	0.000958744	0.100574	0.565931	Magnitude
SOE	37oC	L1528	YJM981	Within	1.36858e-05	0.668292	0.227801	0.400813	Sign
SOE	37oC	L1528	YJM975	Within	1.21149e-09	0.229951	9.85895e-07	1.09323	Sign
SOE	37oC	L1528	DBVPG1373	Within	6.552e-05	0.0120263	0.0275511	0.659379	Sign
SOE	37oC	L1528	DBVPG6044	Between	0.000321451	0.772563	0.0004577	2.73328	Reciprocal-Sign
SOE	37oC	L1528	Y12	Between	1.93715e-08	0.0347846	0.000319103	1.12855	Sign
SOE	37oC	L1528	YPS606	Between	0.658037	0.150176	0.0390919	1.08267	Reciprocal-Sign
SOE	37oC	L1528	Y55	Between	0.101278	0.00515879	2.89577e-12	2.07636	Reciprocal-Sign
SOE	37oC	DBVPG6044	BC187	Between	2.34116e-15	0.00793431	0.0988566	0.311454	Magnitude
SOE	37oC	DBVPG6044	YJM981	Between	2.14398e-18	0.479857	0.105442	0.277771	Sign
SOE	37oC	DBVPG6044	YJM975	Between	4.298e-15	0.397339	0.0174455	0.458586	Sign
SOE	37oC	DBVPG6044	DBVPG1373	Between	4.16672e-18	0.00161745	7.6302e-10	0.988977	Sign
SOE	37oC	DBVPG6044	L1528	Between	0.000321451	0.772563	0.0004577	2.73328	Reciprocal-Sign
SOE	37oC	DBVPG6044	Y12	Between	1.32322e-28	0.090235	0.263371	0.146846	Magnitude
SOE	37oC	DBVPG6044	YPS606	Between	5.83657e-10	0.0135699	0.5888	0.123459	Magnitude
SOE	37oC	DBVPG6044	Y55	Within	4.47886e-12	0.547954	4.13798e-08	1.05105	Sign
SOE	37oC	Y12	BC187	Between	1.08008e-09	0.0164212	8.89622e-11	0.883164	Reciprocal-Sign
SOE	37oC	Y12	YJM981	Between	2.85893e-35	1.33093e-09	8.35575e-05	0.347591	Magnitude
SOE	37oC	Y12	YJM975	Between	2.98669e-12	5.02091e-05	0.00102905	0.400888	Magnitude
SOE	37oC	Y12	DBVPG1373	Between	9.2595e-47	0.133822	4.46846e-06	0.341237	Sign
SOE	37oC	Y12	L1528	Between	1.93715e-08	0.0347846	0.000319103	1.12855	Sign
SOE	37oC	Y12	DBVPG6044	Between	1.32322e-28	0.090235	0.263371	0.146846	Magnitude
SOE	37oC	Y12	YPS606	Between	4.78502e-35	1.17449e-05	1.70146e-09	0.503085	Sign
SOE	37oC	Y12	Y55	Between	2.08772e-34	0.0289062	0.000818709	0.260425	Sign
SOE	37oC	YPS606	BC187	Between	0.0719228	0.0130568	3.02944e-06	0.525145	Reciprocal-Sign
SOE	37oC	YPS606	YJM981	Between	1.12315e-09	1.0937e-05	0.00684822	0.449359	Magnitude
SOE	37oC	YPS606	YJM975	Between	0.642991	0.287293	2.65543e-11	0.891945	Reciprocal-Sign
SOE	37oC	YPS606	DBVPG1373	Between	8.75993e-23	0.0536422	1.35715e-16	1.01226	Sign
SOE	37oC	YPS606	L1528	Between	0.658037	0.150176	0.0390919	1.08267	Reciprocal-Sign
SOE	37oC	YPS606	DBVPG6044	Between	5.83657e-10	0.0135699	0.5888	0.123459	Magnitude
SOE	37oC	YPS606	Y12	Between	4.78502e-35	1.17449e-05	1.70146e-09	0.503085	Sign
SOE	37oC	YPS606	Y55	Between	2.57642e-05	0.0938293	1.12966e-10	0.826918	Reciprocal-Sign
SOE	37oC	Y55	BC187	Between	2.64046e-21	0.559001	0.447748	0.0559162	Sign
SOE	37oC	Y55	YJM981	Between	2.52807e-06	8.85454e-08	0.0848085	0.348458	Magnitude
SOE	37oC	Y55	YJM975	Between	1.71848e-06	0.529948	1.5241e-13	1.04142	Reciprocal-Sign
SOE	37oC	Y55	DBVPG1373	Between	0.361412	1.90356e-09	4.6229e-10	0.574777	Magnitude
SOE	37oC	Y55	L1528	Between	0.101278	0.00515879	2.89577e-12	2.07636	Reciprocal-Sign
SOE	37oC	Y55	DBVPG6044	Between	4.47886e-12	0.547954	4.13798e-08	1.05105	Sign
SOE	37oC	Y55	Y12	Between	2.08772e-34	0.0289062	0.000818709	0.260425	Sign
SOE	37oC	Y55	YPS606	Between	2.57642e-05	0.0938293	1.12966e-10	0.826918	Reciprocal-Sign

## Sheet: Table S9
Table S9. Numbers of Significant mitonuclear tests following mtDNA exchanges within and between clades
Media	Temperature	Within	Total within	Between	Total between	P-value
CSM	37oC	7	11	19	25	0.28062
CSM	30oC	7	11	18	25	0.477904
CSM	37oC	7	11	15	25	0.770625
CSMEG	20oC	8	11	13	21	0.386599
CSMEG	30oC	4	10	13	25	0.36415
CSMEG	37oC	8	11	11	25	0.0245005
MSy	20oC	4	11	9	25	0.976393
MSy	30oC	6	11	12	25	0.608874
MSy	37oC	6	10	10	25	0.129155
SGM	20oC	3	11	11	25	0.179867
SGM	30oC	2	11	12	25	0.0168129
SGM	37oC	5	11	9	25	0.448421
SOE	20oC	7	11	12	25	0.220861
SOE	30oC	8	11	13	25	0.100319
SOE	37oC	7	11	19	25	0.28062

## Sheet: Table S10
Table S10. Mitochondrial Genotype-Phenotype Association Tests
Condition	Media	Temperature	Nuclear Background	SNP	Gene	POS	P.value	Significance
SOE 30	SOE	30oC	YPS606	6_345	ATP6	345	0.33624	NS
SOE 30	SOE	30oC	YPS606	6_351	ATP6	351	0.631391	NS
SOE 30	SOE	30oC	YPS606	6_400	ATP6	400	0.00539238	NS
SOE 30	SOE	30oC	YPS606	6_529	ATP6	529	0.762435	NS
SOE 30	SOE	30oC	YPS606	6_531	ATP6	531	0.762435	NS
SOE 30	SOE	30oC	YPS606	6_543	ATP6	543	0.890025	NS
SOE 30	SOE	30oC	YPS606	6_605	ATP6	605	0.890025	NS
SOE 30	SOE	30oC	YPS606	6_678	ATP6	678	0.23105	NS
SOE 30	SOE	30oC	YPS606	6_708	ATP6	708	0.43967	NS
SOE 30	SOE	30oC	YPS606	6_721	ATP6	721	0.890025	NS
SOE 30	SOE	30oC	YPS606	6_723	ATP6	723	0.890025	NS
SOE 30	SOE	30oC	YPS606	6_753	ATP6	753	0.125029	NS
SOE 30	SOE	30oC	YPS606	6_763	ATP6	763	0.125029	NS
SOE 30	SOE	30oC	YPS606	6_766	ATP6	766	0.125029	NS
SOE 30	SOE	30oC	YPS606	8_105	ATP8	105	0.414604	NS
SOE 30	SOE	30oC	YPS606	9_165	ATP9	165	0.414604	NS
SOE 30	SOE	30oC	YPS606	BE1_24	COB	24	0.350527	NS
SOE 30	SOE	30oC	YPS606	BE1_49	COB	49	0.161712	NS
SOE 30	SOE	30oC	YPS606	BE1_138	COB	138	0.97448	NS
SOE 30	SOE	30oC	YPS606	BE1_150	COB	150	0.97448	NS
SOE 30	SOE	30oC	YPS606	BE1_168	COB	168	0.176801	NS
SOE 30	SOE	30oC	YPS606	BE1_264	COB	264	0.371585	NS
SOE 30	SOE	30oC	YPS606	BE3_451	COB	451	0.756796	NS
SOE 30	SOE	30oC	YPS606	BE4_529	COB	529	0.709492	NS
SOE 30	SOE	30oC	YPS606	BE4_550	COB	550	0.709492	NS
SOE 30	SOE	30oC	YPS606	BE4_565	COB	565	0.71862	NS
SOE 30	SOE	30oC	YPS606	BE4_571	COB	571	0.71862	NS
SOE 30	SOE	30oC	YPS606	BE4_592	COB	592	0.536566	NS
SOE 30	SOE	30oC	YPS606	BE5_771	COB	771	0.536566	NS
SOE 30	SOE	30oC	YPS606	BE6_1021	COB	1021	0.384151	NS
SOE 30	SOE	30oC	YPS606	1E1_150	COX1	150	0.966582	NS
SOE 30	SOE	30oC	YPS606	1E1_159	COX1	159	0.938054	NS
SOE 30	SOE	30oC	YPS606	1E1_164	COX1	164	0.905383	NS
SOE 30	SOE	30oC	YPS606	1E2_178	COX1	178	0.536566	NS
SOE 30	SOE	30oC	YPS606	1E2_198	COX1	198	0.988623	NS
SOE 30	SOE	30oC	YPS606	1E3_228	COX1	228	0.536566	NS
SOE 30	SOE	30oC	YPS606	1E3_231	COX1	231	0.0390453	NS
SOE 30	SOE	30oC	YPS606	1E3_234	COX1	234	0.0390453	NS
SOE 30	SOE	30oC	YPS606	1E3_243	COX1	243	0.0684387	NS
SOE 30	SOE	30oC	YPS606	1E4_261	COX1	261	0.250455	NS
SOE 30	SOE	30oC	YPS606	1E5_696	COX1	696	0.339191	NS
SOE 30	SOE	30oC	YPS606	1E7_723	COX1	723	0.695101	NS
SOE 30	SOE	30oC	YPS606	1E7_726	COX1	726	0.695101	NS
SOE 30	SOE	30oC	YPS606	1E7_747	COX1	747	0.724975	NS
SOE 30	SOE	30oC	YPS606	1E7_855	COX1	855	0.300187	NS
SOE 30	SOE	30oC	YPS606	1E8_901	COX1	901	0.671866	NS
SOE 30	SOE	30oC	YPS606	1E8_902	COX1	902	0.671866	NS
SOE 30	SOE	30oC	YPS606	1E8_921	COX1	921	0.671866	NS
SOE 30	SOE	30oC	YPS606	1E8_927	COX1	927	0.760631	NS
SOE 30	SOE	30oC	YPS606	1E8_959	COX1	959	0.760631	NS
SOE 30	SOE	30oC	YPS606	1E8_960	COX1	960	0.760631	NS
SOE 30	SOE	30oC	YPS606	1E8_967	COX1	967	0.760631	NS
SOE 30	SOE	30oC	YPS606	1E8_968	COX1	968	0.760631	NS
SOE 30	SOE	30oC	YPS606	1E9_977	COX1	977	0.760631	NS
SOE 30	SOE	30oC	YPS606	1E9_980	COX1	980	0.305848	NS
SOE 30	SOE	30oC	YPS606	1E9_981	COX1	981	0.730244	NS
SOE 30	SOE	30oC	YPS606	1E9_986	COX1	986	0.102809	NS
SOE 30	SOE	30oC	YPS606	1E10_1118	COX1	1118	0.641622	NS
SOE 30	SOE	30oC	YPS606	1E10_1121	COX1	1121	0.641622	NS
SOE 30	SOE	30oC	YPS606	1E10_1127	COX1	1127	0.641622	NS
SOE 30	SOE	30oC	YPS606	1E11_1154	COX1	1154	0.641622	NS
SOE 30	SOE	30oC	YPS606	1E11_1175	COX1	1175	0.641622	NS
SOE 30	SOE	30oC	YPS606	1E11_1184	COX1	1184	0.668955	NS
SOE 30	SOE	30oC	YPS606	1E11_1292	COX1	1292	0.186671	NS
SOE 30	SOE	30oC	YPS606	1E11_1445	COX1	1445	0.803548	NS
SOE 30	SOE	30oC	YPS606	1E11_1476	COX1	1476	0.847429	NS
SOE 30	SOE	30oC	YPS606	1E11_1477	COX1	1477	0.847429	NS
SOE 30	SOE	30oC	YPS606	1E11_1487	COX1	1487	0.847429	NS
SOE 30	SOE	30oC	YPS606	2_294	COX2	294	0.198641	NS
SOE 30	SOE	30oC	YPS606	2_468	COX2	468	0.508551	NS
SOE 30	SOE	30oC	YPS606	2_570	COX2	570	0.508551	NS
SOE 30	SOE	30oC	YPS606	2_624	COX2	624	0.474912	NS
SOE 30	SOE	30oC	YPS606	2_627	COX2	627	0.508551	NS
SOE 30	SOE	30oC	YPS606	2_633	COX2	633	0.862658	NS
SOE 30	SOE	30oC	YPS606	2_648	COX2	648	0.171572	NS
SOE 30	SOE	30oC	YPS606	2_657	COX2	657	0.536566	NS
SOE 30	SOE	30oC	YPS606	2_658	COX2	658	0.182967	NS
SOE 30	SOE	30oC	YPS606	2_659	COX2	659	0.182967	NS
SOE 30	SOE	30oC	YPS606	2_663	COX2	663	0.290081	NS
SOE 30	SOE	30oC	YPS606	2_664	COX2	664	0.586227	NS
SOE 30	SOE	30oC	YPS606	2_665	COX2	665	0.586227	NS
SOE 30	SOE	30oC	YPS606	2_666	COX2	666	0.0882758	NS
SOE 30	SOE	30oC	YPS606	2_669	COX2	669	0.290275	NS
SOE 30	SOE	30oC	YPS606	2_672	COX2	672	0.396342	NS
SOE 30	SOE	30oC	YPS606	2_675	COX2	675	0.682361	NS
SOE 30	SOE	30oC	YPS606	2_676	COX2	676	0.182967	NS
SOE 30	SOE	30oC	YPS606	2_681	COX2	681	0.182967	NS
SOE 30	SOE	30oC	YPS606	2_682	COX2	682	0.682361	NS
SOE 30	SOE	30oC	YPS606	2_685	COX2	685	0.182967	NS
SOE 30	SOE	30oC	YPS606	2_691	COX2	691	0.400022	NS
SOE 30	SOE	30oC	YPS606	2_694	COX2	694	0.182967	NS
SOE 30	SOE	30oC	YPS606	2_700	COX2	700	0.805537	NS
SOE 30	SOE	30oC	YPS606	2_706	COX2	706	0.127833	NS
SOE 30	SOE	30oC	YPS606	2_709	COX2	709	0.182967	NS
SOE 30	SOE	30oC	YPS606	2_712	COX2	712	0.586227	NS
SOE 30	SOE	30oC	YPS606	3_69	COX3	69	0.186671	NS
SOE 30	SOE	30oC	YPS606	3_378	COX3	378	0.100149	NS
SOE 30	SOE	30oC	YPS606	3_501	COX3	501	0.17468	NS
SOE 30	SOE	30oC	YPS606	3_540	COX3	540	0.737347	NS
SOE 30	SOE	30oC	YPS606	3_717	COX3	717	0.810088	NS
SOE 30	SOE	30oC	YPS606	3_768	COX3	768	0.761699	NS
SOE 30	SOE	30oC	YPS606	3_787	COX3	787	0.812948	NS
SOE 30	SOE	30oC	YPS606	3_789	COX3	789	0.761406	NS
SOE 30	SOE	30oC	YPS606	3_792	COX3	792	0.812948	NS
SOE 30	SOE	30oC	YPS606	3_795	COX3	795	0.812948	NS
SOE 30	SOE	30oC	YPS606	3_795	COX3	795	0.812948	NS
SOE 30	SOE	30oC	YPS606	3_804	COX3	804	0.891171	NS
SOE 30	SOE	30oC	YPS606	3_807	COX3	807	0.761406	NS
SOE 30	SOE	30oC	YPS606	V_48	VAR	48	0.557483	NS
SOE 30	SOE	30oC	YPS606	V_49	VAR	49	0.557483	NS
SOE 30	SOE	30oC	YPS606	V_50	VAR	50	0.557483	NS
SOE 30	SOE	30oC	YPS606	V_130	VAR	130	0.536566	NS
SOE 30	SOE	30oC	YPS606	V_185	VAR	185	0.285527	NS
SOE 30	SOE	30oC	YPS606	V_186	VAR	186	0.285527	NS
SOE 30	SOE	30oC	YPS606	V_187	VAR	187	0.186671	NS
SOE 30	SOE	30oC	YPS606	V_188	VAR	188	0.186671	NS
SOE 30	SOE	30oC	YPS606	V_189	VAR	189	0.186671	NS
SOE 30	SOE	30oC	YPS606	V_190	VAR	190	0.186671	NS
SOE 30	SOE	30oC	YPS606	V_191	VAR	191	0.186671	NS
SOE 30	SOE	30oC	YPS606	V_192	VAR	192	0.186671	NS
SOE 30	SOE	30oC	YPS606	V_193	VAR	193	0.186671	NS
SOE 30	SOE	30oC	YPS606	V_194	VAR	194	0.186671	NS
SOE 30	SOE	30oC	YPS606	V_195	VAR	195	0.186671	NS
SOE 30	SOE	30oC	YPS606	V_196	VAR	196	0.186671	NS
SOE 30	SOE	30oC	YPS606	V_197	VAR	197	0.186671	NS
SOE 30	SOE	30oC	YPS606	V_198	VAR	198	0.186671	NS
SOE 30	SOE	30oC	YPS606	V_199	VAR	199	0.186671	NS
SOE 30	SOE	30oC	YPS606	V_200	VAR	200	0.186671	NS
SOE 30	SOE	30oC	YPS606	V_201	VAR	201	0.186671	NS
SOE 30	SOE	30oC	YPS606	V_202	VAR	202	0.186671	NS
SOE 30	SOE	30oC	YPS606	V_203	VAR	203	0.186671	NS
SOE 30	SOE	30oC	YPS606	V_204	VAR	204	0.186671	NS
SOE 30	SOE	30oC	YPS606	V_205	VAR	205	0.186671	NS
SOE 30	SOE	30oC	YPS606	V_206	VAR	206	0.186671	NS
SOE 30	SOE	30oC	YPS606	V_207	VAR	207	0.186671	NS
SOE 30	SOE	30oC	YPS606	V_208	VAR	208	0.186671	NS
SOE 30	SOE	30oC	YPS606	V_209	VAR	209	0.186671	NS
SOE 30	SOE	30oC	YPS606	V_210	VAR	210	0.186671	NS
SOE 30	SOE	30oC	YPS606	V_211	VAR	211	0.186671	NS
SOE 30	SOE	30oC	YPS606	V_212	VAR	212	0.186671	NS
SOE 30	SOE	30oC	YPS606	V_213	VAR	213	0.186671	NS
SOE 30	SOE	30oC	YPS606	V_214	VAR	214	0.186671	NS
SOE 30	SOE	30oC	YPS606	V_215	VAR	215	0.186671	NS
SOE 30	SOE	30oC	YPS606	V_216	VAR	216	0.186671	NS
SOE 30	SOE	30oC	YPS606	V_217	VAR	217	0.186671	NS
SOE 30	SOE	30oC	YPS606	V_218	VAR	218	0.186671	NS
SOE 30	SOE	30oC	YPS606	V_219	VAR	219	0.186671	NS
SOE 30	SOE	30oC	YPS606	V_220	VAR	220	0.186671	NS
SOE 30	SOE	30oC	YPS606	V_221	VAR	221	0.186671	NS
SOE 30	SOE	30oC	YPS606	V_222	VAR	222	0.186671	NS
SOE 30	SOE	30oC	YPS606	V_223	VAR	223	0.186671	NS
SOE 30	SOE	30oC	YPS606	V_224	VAR	224	0.186671	NS
SOE 30	SOE	30oC	YPS606	V_225	VAR	225	0.186671	NS
SOE 30	SOE	30oC	YPS606	V_226	VAR	226	0.186671	NS
SOE 30	SOE	30oC	YPS606	V_227	VAR	227	0.186671	NS
SOE 30	SOE	30oC	YPS606	V_228	VAR	228	0.186671	NS
SOE 30	SOE	30oC	YPS606	V_229	VAR	229	0.186671	NS
SOE 30	SOE	30oC	YPS606	V_230	VAR	230	0.186671	NS
SOE 30	SOE	30oC	YPS606	V_231	VAR	231	0.186671	NS
SOE 30	SOE	30oC	YPS606	V_232	VAR	232	0.186671	NS
SOE 30	SOE	30oC	YPS606	V_233	VAR	233	0.186671	NS
SOE 30	SOE	30oC	YPS606	V_234	VAR	234	0.186671	NS
SOE 30	SOE	30oC	YPS606	V_235	VAR	235	0.285527	NS
SOE 30	SOE	30oC	YPS606	V_239	VAR	239	0.285527	NS
SOE 30	SOE	30oC	YPS606	V_481	VAR	481	0.186671	NS
SOE 30	SOE	30oC	YPS606	V_482	VAR	482	0.186671	NS
SOE 30	SOE	30oC	YPS606	V_483	VAR	483	0.653392	NS
SOE 30	SOE	30oC	YPS606	V_484	VAR	484	0.653392	NS
SOE 30	SOE	30oC	YPS606	V_485	VAR	485	0.653392	NS
SOE 30	SOE	30oC	YPS606	V_486	VAR	486	0.653392	NS
SOE 30	SOE	30oC	YPS606	V_487	VAR	487	0.653392	NS
SOE 30	SOE	30oC	YPS606	V_488	VAR	488	0.653392	NS
SOE 30	SOE	30oC	YPS606	V_489	VAR	489	0.186671	NS
SOE 30	SOE	30oC	YPS606	V_860	VAR	860	0.354584	NS
SOE 30	SOE	30oC	YPS606	V_868	VAR	868	0.384151	NS
SOE 30	SOE	30oC	YPS606	V_867	VAR	867	0.536566	NS
SOE 30	SOE	30oC	YPS606	V_872	VAR	872	0.742467	NS
SOE 30	SOE	30oC	YPS606	V_877	VAR	877	0.254701	NS
SOE 30	SOE	30oC	YPS606	V_878	VAR	878	0.102963	NS
SOE 30	SOE	30oC	YPS606	V_879	VAR	879	0.626293	NS
SOE 30	SOE	30oC	YPS606	V_880	VAR	880	0.977154	NS
SOE 30	SOE	30oC	YPS606	V_881	VAR	881	0.977154	NS
SOE 30	SOE	30oC	YPS606	V_882	VAR	882	0.977154	NS
SOE 30	SOE	30oC	YPS606	V_883	VAR	883	0.977154	NS
SOE 30	SOE	30oC	YPS606	V_884	VAR	884	0.977154	NS
SOE 30	SOE	30oC	YPS606	V_885	VAR	885	0.831246	NS
SOE 30	SOE	30oC	YPS606	V_886	VAR	886	0.579675	NS
SOE 30	SOE	30oC	YPS606	V_887	VAR	887	0.831246	NS
SOE 30	SOE	30oC	YPS606	V_888	VAR	888	0.626293	NS
SOE 30	SOE	30oC	YPS606	V_889	VAR	889	0.626293	NS
SOE 30	SOE	30oC	YPS606	V_890	VAR	890	0.626293	NS
SOE 30	SOE	30oC	YPS606	V_891	VAR	891	0.626293	NS
SOE 30	SOE	30oC	YPS606	V_892	VAR	892	0.755591	NS
SOE 30	SOE	30oC	YPS606	V_893	VAR	893	0.755591	NS
SOE 30	SOE	30oC	YPS606	V_894	VAR	894	0.285527	NS
SOE 30	SOE	30oC	YPS606	V_895	VAR	895	0.596969	NS
SOE 30	SOE	30oC	YPS606	V_896	VAR	896	0.596969	NS
SOE 30	SOE	30oC	YPS606	V_1113	VAR	1113	0.97171	NS
CSM_30	CSM	30oC	W303	6_345	ATP6	345	0.367731	NS
CSM_30	CSM	30oC	W303	6_351	ATP6	351	0.0617205	NS
CSM_30	CSM	30oC	W303	6_400	ATP6	400	0.836336	NS
CSM_30	CSM	30oC	W303	6_529	ATP6	529	0.146547	NS
CSM_30	CSM	30oC	W303	6_531	ATP6	531	0.146547	NS
CSM_30	CSM	30oC	W303	6_543	ATP6	543	0.147175	NS
CSM_30	CSM	30oC	W303	6_605	ATP6	605	0.147175	NS
CSM_30	CSM	30oC	W303	6_678	ATP6	678	0.128597	NS
CSM_30	CSM	30oC	W303	6_708	ATP6	708	0.685988	NS
CSM_30	CSM	30oC	W303	6_721	ATP6	721	0.147175	NS
CSM_30	CSM	30oC	W303	6_723	ATP6	723	0.147175	NS
CSM_30	CSM	30oC	W303	6_753	ATP6	753	0.195187	NS
CSM_30	CSM	30oC	W303	6_763	ATP6	763	0.195187	NS
CSM_30	CSM	30oC	W303	6_766	ATP6	766	0.195187	NS
CSM_30	CSM	30oC	W303	8_105	ATP8	105	0.862068	NS
CSM_30	CSM	30oC	W303	9_165	ATP9	165	0.862068	NS
CSM_30	CSM	30oC	W303	BE1_24	COB	24	0.690962	NS
CSM_30	CSM	30oC	W303	BE1_49	COB	49	0.96406	NS
CSM_30	CSM	30oC	W303	BE1_138	COB	138	0.744509	NS
CSM_30	CSM	30oC	W303	BE1_150	COB	150	0.744509	NS
CSM_30	CSM	30oC	W303	BE1_168	COB	168	0.540798	NS
CSM_30	CSM	30oC	W303	BE1_264	COB	264	0.910024	NS
CSM_30	CSM	30oC	W303	BE3_451	COB	451	0.463111	NS
CSM_30	CSM	30oC	W303	BE4_529	COB	529	0.485038	NS
CSM_30	CSM	30oC	W303	BE4_550	COB	550	0.485038	NS
CSM_30	CSM	30oC	W303	BE4_565	COB	565	0.859949	NS
CSM_30	CSM	30oC	W303	BE4_571	COB	571	0.859949	NS
CSM_30	CSM	30oC	W303	BE4_592	COB	592	0.687885	NS
CSM_30	CSM	30oC	W303	BE5_771	COB	771	0.687885	NS
CSM_30	CSM	30oC	W303	BE6_1021	COB	1021	0.871862	NS
CSM_30	CSM	30oC	W303	1E1_150	COX1	150	0.0798145	NS
CSM_30	CSM	30oC	W303	1E1_159	COX1	159	0.619623	NS
CSM_30	CSM	30oC	W303	1E1_164	COX1	164	0.735267	NS
CSM_30	CSM	30oC	W303	1E2_178	COX1	178	0.687885	NS
CSM_30	CSM	30oC	W303	1E2_198	COX1	198	0.609037	NS
CSM_30	CSM	30oC	W303	1E3_228	COX1	228	0.687885	NS
CSM_30	CSM	30oC	W303	1E3_231	COX1	231	0.457727	NS
CSM_30	CSM	30oC	W303	1E3_234	COX1	234	0.457727	NS
CSM_30	CSM	30oC	W303	1E3_243	COX1	243	0.7003	NS
CSM_30	CSM	30oC	W303	1E4_261	COX1	261	0.107858	NS
CSM_30	CSM	30oC	W303	1E5_696	COX1	696	0.645205	NS
CSM_30	CSM	30oC	W303	1E7_723	COX1	723	0.194369	NS
CSM_30	CSM	30oC	W303	1E7_726	COX1	726	0.194369	NS
CSM_30	CSM	30oC	W303	1E7_747	COX1	747	0.615695	NS
CSM_30	CSM	30oC	W303	1E7_855	COX1	855	0.730955	NS
CSM_30	CSM	30oC	W303	1E8_901	COX1	901	0.338664	NS
CSM_30	CSM	30oC	W303	1E8_902	COX1	902	0.338664	NS
CSM_30	CSM	30oC	W303	1E8_921	COX1	921	0.338664	NS
CSM_30	CSM	30oC	W303	1E8_927	COX1	927	0.505905	NS
CSM_30	CSM	30oC	W303	1E8_959	COX1	959	0.505905	NS
CSM_30	CSM	30oC	W303	1E8_960	COX1	960	0.505905	NS
CSM_30	CSM	30oC	W303	1E8_967	COX1	967	0.505905	NS
CSM_30	CSM	30oC	W303	1E8_968	COX1	968	0.505905	NS
CSM_30	CSM	30oC	W303	1E9_977	COX1	977	0.505905	NS
CSM_30	CSM	30oC	W303	1E9_980	COX1	980	0.702716	NS
CSM_30	CSM	30oC	W303	1E9_981	COX1	981	0.196448	NS
CSM_30	CSM	30oC	W303	1E9_986	COX1	986	0.700337	NS
CSM_30	CSM	30oC	W303	1E10_1118	COX1	1118	0.716695	NS
CSM_30	CSM	30oC	W303	1E10_1121	COX1	1121	0.716695	NS
CSM_30	CSM	30oC	W303	1E10_1127	COX1	1127	0.716695	NS
CSM_30	CSM	30oC	W303	1E11_1154	COX1	1154	0.716695	NS
CSM_30	CSM	30oC	W303	1E11_1175	COX1	1175	0.716695	NS
CSM_30	CSM	30oC	W303	1E11_1184	COX1	1184	0.358252	NS
CSM_30	CSM	30oC	W303	1E11_1292	COX1	1292	0.00243314	NS
CSM_30	CSM	30oC	W303	1E11_1445	COX1	1445	0.226695	NS
CSM_30	CSM	30oC	W303	1E11_1476	COX1	1476	0.1262	NS
CSM_30	CSM	30oC	W303	1E11_1477	COX1	1477	0.1262	NS
CSM_30	CSM	30oC	W303	1E11_1487	COX1	1487	0.1262	NS
CSM_30	CSM	30oC	W303	2_294	COX2	294	0.490033	NS
CSM_30	CSM	30oC	W303	2_468	COX2	468	0.3394	NS
CSM_30	CSM	30oC	W303	2_570	COX2	570	0.3394	NS
CSM_30	CSM	30oC	W303	2_624	COX2	624	0.845158	NS
CSM_30	CSM	30oC	W303	2_627	COX2	627	0.3394	NS
CSM_30	CSM	30oC	W303	2_633	COX2	633	0.329906	NS
CSM_30	CSM	30oC	W303	2_648	COX2	648	0.920365	NS
CSM_30	CSM	30oC	W303	2_657	COX2	657	0.687885	NS
CSM_30	CSM	30oC	W303	2_658	COX2	658	0.272326	NS
CSM_30	CSM	30oC	W303	2_659	COX2	659	0.272326	NS
CSM_30	CSM	30oC	W303	2_663	COX2	663	0.70644	NS
CSM_30	CSM	30oC	W303	2_664	COX2	664	0.475049	NS
CSM_30	CSM	30oC	W303	2_665	COX2	665	0.475049	NS
CSM_30	CSM	30oC	W303	2_666	COX2	666	0.698164	NS
CSM_30	CSM	30oC	W303	2_669	COX2	669	0.511192	NS
CSM_30	CSM	30oC	W303	2_672	COX2	672	0.930846	NS
CSM_30	CSM	30oC	W303	2_675	COX2	675	0.361003	NS
CSM_30	CSM	30oC	W303	2_676	COX2	676	0.272326	NS
CSM_30	CSM	30oC	W303	2_681	COX2	681	0.272326	NS
CSM_30	CSM	30oC	W303	2_682	COX2	682	0.361003	NS
CSM_30	CSM	30oC	W303	2_685	COX2	685	0.272326	NS
CSM_30	CSM	30oC	W303	2_691	COX2	691	0.522318	NS
CSM_30	CSM	30oC	W303	2_694	COX2	694	0.272326	NS
CSM_30	CSM	30oC	W303	2_700	COX2	700	0.757136	NS
CSM_30	CSM	30oC	W303	2_706	COX2	706	0.20107	NS
CSM_30	CSM	30oC	W303	2_709	COX2	709	0.272326	NS
CSM_30	CSM	30oC	W303	2_712	COX2	712	0.475049	NS
CSM_30	CSM	30oC	W303	3_69	COX3	69	0.00243314	NS
CSM_30	CSM	30oC	W303	3_378	COX3	378	0.68951	NS
CSM_30	CSM	30oC	W303	3_501	COX3	501	0.162261	NS
CSM_30	CSM	30oC	W303	3_540	COX3	540	0.52771	NS
CSM_30	CSM	30oC	W303	3_717	COX3	717	0.992255	NS
CSM_30	CSM	30oC	W303	3_768	COX3	768	0.452769	NS
CSM_30	CSM	30oC	W303	3_787	COX3	787	0.506457	NS
CSM_30	CSM	30oC	W303	3_789	COX3	789	0.336041	NS
CSM_30	CSM	30oC	W303	3_792	COX3	792	0.506457	NS
CSM_30	CSM	30oC	W303	3_795	COX3	795	0.506457	NS
CSM_30	CSM	30oC	W303	3_795	COX3	795	0.506457	NS
CSM_30	CSM	30oC	W303	3_804	COX3	804	0.165243	NS
CSM_30	CSM	30oC	W303	3_807	COX3	807	0.336041	NS
CSM_30	CSM	30oC	W303	V_48	VAR	48	0.823247	NS
CSM_30	CSM	30oC	W303	V_49	VAR	49	0.823247	NS
CSM_30	CSM	30oC	W303	V_50	VAR	50	0.823247	NS
CSM_30	CSM	30oC	W303	V_130	VAR	130	0.687885	NS
CSM_30	CSM	30oC	W303	V_185	VAR	185	0.0915724	NS
CSM_30	CSM	30oC	W303	V_186	VAR	186	0.0915724	NS
CSM_30	CSM	30oC	W303	V_187	VAR	187	0.00243314	NS
CSM_30	CSM	30oC	W303	V_188	VAR	188	0.00243314	NS
CSM_30	CSM	30oC	W303	V_189	VAR	189	0.00243314	NS
CSM_30	CSM	30oC	W303	V_190	VAR	190	0.00243314	NS
CSM_30	CSM	30oC	W303	V_191	VAR	191	0.00243314	NS
CSM_30	CSM	30oC	W303	V_192	VAR	192	0.00243314	NS
CSM_30	CSM	30oC	W303	V_193	VAR	193	0.00243314	NS
CSM_30	CSM	30oC	W303	V_194	VAR	194	0.00243314	NS
CSM_30	CSM	30oC	W303	V_195	VAR	195	0.00243314	NS
CSM_30	CSM	30oC	W303	V_196	VAR	196	0.00243314	NS
CSM_30	CSM	30oC	W303	V_197	VAR	197	0.00243314	NS
CSM_30	CSM	30oC	W303	V_198	VAR	198	0.00243314	NS
CSM_30	CSM	30oC	W303	V_199	VAR	199	0.00243314	NS
CSM_30	CSM	30oC	W303	V_200	VAR	200	0.00243314	NS
CSM_30	CSM	30oC	W303	V_201	VAR	201	0.00243314	NS
CSM_30	CSM	30oC	W303	V_202	VAR	202	0.00243314	NS
CSM_30	CSM	30oC	W303	V_203	VAR	203	0.00243314	NS
CSM_30	CSM	30oC	W303	V_204	VAR	204	0.00243314	NS
CSM_30	CSM	30oC	W303	V_205	VAR	205	0.00243314	NS
CSM_30	CSM	30oC	W303	V_206	VAR	206	0.00243314	NS
CSM_30	CSM	30oC	W303	V_207	VAR	207	0.00243314	NS
CSM_30	CSM	30oC	W303	V_208	VAR	208	0.00243314	NS
CSM_30	CSM	30oC	W303	V_209	VAR	209	0.00243314	NS
CSM_30	CSM	30oC	W303	V_210	VAR	210	0.00243314	NS
CSM_30	CSM	30oC	W303	V_211	VAR	211	0.00243314	NS
CSM_30	CSM	30oC	W303	V_212	VAR	212	0.00243314	NS
CSM_30	CSM	30oC	W303	V_213	VAR	213	0.00243314	NS
CSM_30	CSM	30oC	W303	V_214	VAR	214	0.00243314	NS
CSM_30	CSM	30oC	W303	V_215	VAR	215	0.00243314	NS
CSM_30	CSM	30oC	W303	V_216	VAR	216	0.00243314	NS
CSM_30	CSM	30oC	W303	V_217	VAR	217	0.00243314	NS
CSM_30	CSM	30oC	W303	V_218	VAR	218	0.00243314	NS
CSM_30	CSM	30oC	W303	V_219	VAR	219	0.00243314	NS
CSM_30	CSM	30oC	W303	V_220	VAR	220	0.00243314	NS
CSM_30	CSM	30oC	W303	V_221	VAR	221	0.00243314	NS
CSM_30	CSM	30oC	W303	V_222	VAR	222	0.00243314	NS
CSM_30	CSM	30oC	W303	V_223	VAR	223	0.00243314	NS
CSM_30	CSM	30oC	W303	V_224	VAR	224	0.00243314	NS
CSM_30	CSM	30oC	W303	V_225	VAR	225	0.00243314	NS
CSM_30	CSM	30oC	W303	V_226	VAR	226	0.00243314	NS
CSM_30	CSM	30oC	W303	V_227	VAR	227	0.00243314	NS
CSM_30	CSM	30oC	W303	V_228	VAR	228	0.00243314	NS
CSM_30	CSM	30oC	W303	V_229	VAR	229	0.00243314	NS
CSM_30	CSM	30oC	W303	V_230	VAR	230	0.00243314	NS
CSM_30	CSM	30oC	W303	V_231	VAR	231	0.00243314	NS
CSM_30	CSM	30oC	W303	V_232	VAR	232	0.00243314	NS
CSM_30	CSM	30oC	W303	V_233	VAR	233	0.00243314	NS
CSM_30	CSM	30oC	W303	V_234	VAR	234	0.00243314	NS
CSM_30	CSM	30oC	W303	V_235	VAR	235	0.0915724	NS
CSM_30	CSM	30oC	W303	V_239	VAR	239	0.0915724	NS
CSM_30	CSM	30oC	W303	V_481	VAR	481	0.00243314	NS
CSM_30	CSM	30oC	W303	V_482	VAR	482	0.00243314	NS
CSM_30	CSM	30oC	W303	V_483	VAR	483	0.227435	NS
CSM_30	CSM	30oC	W303	V_484	VAR	484	0.227435	NS
CSM_30	CSM	30oC	W303	V_485	VAR	485	0.227435	NS
CSM_30	CSM	30oC	W303	V_486	VAR	486	0.227435	NS
CSM_30	CSM	30oC	W303	V_487	VAR	487	0.227435	NS
CSM_30	CSM	30oC	W303	V_488	VAR	488	0.227435	NS
CSM_30	CSM	30oC	W303	V_489	VAR	489	0.00243314	NS
CSM_30	CSM	30oC	W303	V_860	VAR	860	0.0996899	NS
CSM_30	CSM	30oC	W303	V_868	VAR	868	0.871862	NS
CSM_30	CSM	30oC	W303	V_867	VAR	867	0.687885	NS
CSM_30	CSM	30oC	W303	V_872	VAR	872	0.501853	NS
CSM_30	CSM	30oC	W303	V_877	VAR	877	0.924335	NS
CSM_30	CSM	30oC	W303	V_878	VAR	878	0.770526	NS
CSM_30	CSM	30oC	W303	V_879	VAR	879	0.300781	NS
CSM_30	CSM	30oC	W303	V_880	VAR	880	0.0843123	NS
CSM_30	CSM	30oC	W303	V_881	VAR	881	0.0843123	NS
CSM_30	CSM	30oC	W303	V_882	VAR	882	0.0843123	NS
CSM_30	CSM	30oC	W303	V_883	VAR	883	0.0843123	NS
CSM_30	CSM	30oC	W303	V_884	VAR	884	0.0843123	NS
CSM_30	CSM	30oC	W303	V_885	VAR	885	0.261783	NS
CSM_30	CSM	30oC	W303	V_886	VAR	886	0.166408	NS
CSM_30	CSM	30oC	W303	V_887	VAR	887	0.261783	NS
CSM_30	CSM	30oC	W303	V_888	VAR	888	0.300781	NS
CSM_30	CSM	30oC	W303	V_889	VAR	889	0.300781	NS
CSM_30	CSM	30oC	W303	V_890	VAR	890	0.300781	NS
CSM_30	CSM	30oC	W303	V_891	VAR	891	0.300781	NS
CSM_30	CSM	30oC	W303	V_892	VAR	892	0.506396	NS
CSM_30	CSM	30oC	W303	V_893	VAR	893	0.506396	NS
CSM_30	CSM	30oC	W303	V_894	VAR	894	0.0915724	NS
CSM_30	CSM	30oC	W303	V_895	VAR	895	0.0762532	NS
CSM_30	CSM	30oC	W303	V_896	VAR	896	0.0762532	NS
CSM_30	CSM	30oC	W303	V_1113	VAR	1113	0.344124	NS
CSMEG_30	CSM	30oC	W303	6_345	ATP6	345	0.123157	NS
CSMEG_30	CSM	30oC	W303	6_351	ATP6	351	0.721536	NS
CSMEG_30	CSM	30oC	W303	6_400	ATP6	400	0.171682	NS
CSMEG_30	CSM	30oC	W303	6_529	ATP6	529	0.289095	NS
CSMEG_30	CSM	30oC	W303	6_531	ATP6	531	0.289095	NS
CSMEG_30	CSM	30oC	W303	6_543	ATP6	543	0.822721	NS
CSMEG_30	CSM	30oC	W303	6_605	ATP6	605	0.822721	NS
CSMEG_30	CSM	30oC	W303	6_678	ATP6	678	0.964146	NS
CSMEG_30	CSM	30oC	W303	6_708	ATP6	708	0.630675	NS
CSMEG_30	CSM	30oC	W303	6_721	ATP6	721	0.822721	NS
CSMEG_30	CSM	30oC	W303	6_723	ATP6	723	0.822721	NS
CSMEG_30	CSM	30oC	W303	6_753	ATP6	753	0.945493	NS
CSMEG_30	CSM	30oC	W303	6_763	ATP6	763	0.945493	NS
CSMEG_30	CSM	30oC	W303	6_766	ATP6	766	0.945493	NS
CSMEG_30	CSM	30oC	W303	8_105	ATP8	105	0.246898	NS
CSMEG_30	CSM	30oC	W303	9_165	ATP9	165	0.246898	NS
CSMEG_30	CSM	30oC	W303	BE1_24	COB	24	0.0712489	NS
CSMEG_30	CSM	30oC	W303	BE1_49	COB	49	0.0524368	NS
CSMEG_30	CSM	30oC	W303	BE1_138	COB	138	0.536204	NS
CSMEG_30	CSM	30oC	W303	BE1_150	COB	150	0.536204	NS
CSMEG_30	CSM	30oC	W303	BE1_168	COB	168	0.269532	NS
CSMEG_30	CSM	30oC	W303	BE1_264	COB	264	0.162076	NS
CSMEG_30	CSM	30oC	W303	BE3_451	COB	451	0.621735	NS
CSMEG_30	CSM	30oC	W303	BE4_529	COB	529	0.963833	NS
CSMEG_30	CSM	30oC	W303	BE4_550	COB	550	0.963833	NS
CSMEG_30	CSM	30oC	W303	BE4_565	COB	565	0.281888	NS
CSMEG_30	CSM	30oC	W303	BE4_571	COB	571	0.281888	NS
CSMEG_30	CSM	30oC	W303	BE4_592	COB	592	0.56216	NS
CSMEG_30	CSM	30oC	W303	BE5_771	COB	771	0.56216	NS
CSMEG_30	CSM	30oC	W303	BE6_1021	COB	1021	0.115294	NS
CSMEG_30	CSM	30oC	W303	1E1_150	COX1	150	0.630309	NS
CSMEG_30	CSM	30oC	W303	1E1_159	COX1	159	0.503799	NS
CSMEG_30	CSM	30oC	W303	1E1_164	COX1	164	0.835116	NS
CSMEG_30	CSM	30oC	W303	1E2_178	COX1	178	0.56216	NS
CSMEG_30	CSM	30oC	W303	1E2_198	COX1	198	0.889035	NS
CSMEG_30	CSM	30oC	W303	1E3_228	COX1	228	0.56216	NS
CSMEG_30	CSM	30oC	W303	1E3_231	COX1	231	0.123204	NS
CSMEG_30	CSM	30oC	W303	1E3_234	COX1	234	0.123204	NS
CSMEG_30	CSM	30oC	W303	1E3_243	COX1	243	0.140382	NS
CSMEG_30	CSM	30oC	W303	1E4_261	COX1	261	0.982987	NS
CSMEG_30	CSM	30oC	W303	1E5_696	COX1	696	0.669857	NS
CSMEG_30	CSM	30oC	W303	1E7_723	COX1	723	0.48199	NS
CSMEG_30	CSM	30oC	W303	1E7_726	COX1	726	0.48199	NS
CSMEG_30	CSM	30oC	W303	1E7_747	COX1	747	0.523343	NS
CSMEG_30	CSM	30oC	W303	1E7_855	COX1	855	0.723522	NS
CSMEG_30	CSM	30oC	W303	1E8_901	COX1	901	0.727759	NS
CSMEG_30	CSM	30oC	W303	1E8_902	COX1	902	0.727759	NS
CSMEG_30	CSM	30oC	W303	1E8_921	COX1	921	0.727759	NS
CSMEG_30	CSM	30oC	W303	1E8_927	COX1	927	0.931603	NS
CSMEG_30	CSM	30oC	W303	1E8_959	COX1	959	0.931603	NS
CSMEG_30	CSM	30oC	W303	1E8_960	COX1	960	0.931603	NS
CSMEG_30	CSM	30oC	W303	1E8_967	COX1	967	0.931603	NS
CSMEG_30	CSM	30oC	W303	1E8_968	COX1	968	0.931603	NS
CSMEG_30	CSM	30oC	W303	1E9_977	COX1	977	0.931603	NS
CSMEG_30	CSM	30oC	W303	1E9_980	COX1	980	0.395125	NS
CSMEG_30	CSM	30oC	W303	1E9_981	COX1	981	0.808445	NS
CSMEG_30	CSM	30oC	W303	1E9_986	COX1	986	0.50402	NS
CSMEG_30	CSM	30oC	W303	1E10_1118	COX1	1118	0.514499	NS
CSMEG_30	CSM	30oC	W303	1E10_1121	COX1	1121	0.514499	NS
CSMEG_30	CSM	30oC	W303	1E10_1127	COX1	1127	0.514499	NS
CSMEG_30	CSM	30oC	W303	1E11_1154	COX1	1154	0.514499	NS
CSMEG_30	CSM	30oC	W303	1E11_1175	COX1	1175	0.514499	NS
CSMEG_30	CSM	30oC	W303	1E11_1184	COX1	1184	0.733753	NS
CSMEG_30	CSM	30oC	W303	1E11_1292	COX1	1292	0.00525316	NS
CSMEG_30	CSM	30oC	W303	1E11_1445	COX1	1445	0.321968	NS
CSMEG_30	CSM	30oC	W303	1E11_1476	COX1	1476	0.799646	NS
CSMEG_30	CSM	30oC	W303	1E11_1477	COX1	1477	0.799646	NS
CSMEG_30	CSM	30oC	W303	1E11_1487	COX1	1487	0.799646	NS
CSMEG_30	CSM	30oC	W303	2_294	COX2	294	0.232789	NS
CSMEG_30	CSM	30oC	W303	2_468	COX2	468	0.432788	NS
CSMEG_30	CSM	30oC	W303	2_570	COX2	570	0.432788	NS
CSMEG_30	CSM	30oC	W303	2_624	COX2	624	0.150925	NS
CSMEG_30	CSM	30oC	W303	2_627	COX2	627	0.432788	NS
CSMEG_30	CSM	30oC	W303	2_633	COX2	633	0.829989	NS
CSMEG_30	CSM	30oC	W303	2_648	COX2	648	0.322189	NS
CSMEG_30	CSM	30oC	W303	2_657	COX2	657	0.56216	NS
CSMEG_30	CSM	30oC	W303	2_658	COX2	658	0.0400482	NS
CSMEG_30	CSM	30oC	W303	2_659	COX2	659	0.0400482	NS
CSMEG_30	CSM	30oC	W303	2_663	COX2	663	0.701113	NS
CSMEG_30	CSM	30oC	W303	2_664	COX2	664	0.427922	NS
CSMEG_30	CSM	30oC	W303	2_665	COX2	665	0.427922	NS
CSMEG_30	CSM	30oC	W303	2_666	COX2	666	0.279248	NS
CSMEG_30	CSM	30oC	W303	2_669	COX2	669	0.063238	NS
CSMEG_30	CSM	30oC	W303	2_672	COX2	672	0.405121	NS
CSMEG_30	CSM	30oC	W303	2_675	COX2	675	0.324026	NS
CSMEG_30	CSM	30oC	W303	2_676	COX2	676	0.0400482	NS
CSMEG_30	CSM	30oC	W303	2_681	COX2	681	0.0400482	NS
CSMEG_30	CSM	30oC	W303	2_682	COX2	682	0.324026	NS
CSMEG_30	CSM	30oC	W303	2_685	COX2	685	0.0400482	NS
CSMEG_30	CSM	30oC	W303	2_691	COX2	691	0.133237	NS
CSMEG_30	CSM	30oC	W303	2_694	COX2	694	0.0400482	NS
CSMEG_30	CSM	30oC	W303	2_700	COX2	700	0.545772	NS
CSMEG_30	CSM	30oC	W303	2_706	COX2	706	0.0372853	NS
CSMEG_30	CSM	30oC	W303	2_709	COX2	709	0.0400482	NS
CSMEG_30	CSM	30oC	W303	2_712	COX2	712	0.427922	NS
CSMEG_30	CSM	30oC	W303	3_69	COX3	69	0.00525316	NS
CSMEG_30	CSM	30oC	W303	3_378	COX3	378	0.149177	NS
CSMEG_30	CSM	30oC	W303	3_501	COX3	501	0.598089	NS
CSMEG_30	CSM	30oC	W303	3_540	COX3	540	0.0790269	NS
CSMEG_30	CSM	30oC	W303	3_717	COX3	717	0.491813	NS
CSMEG_30	CSM	30oC	W303	3_768	COX3	768	0.708397	NS
CSMEG_30	CSM	30oC	W303	3_787	COX3	787	0.309947	NS
CSMEG_30	CSM	30oC	W303	3_789	COX3	789	0.508689	NS
CSMEG_30	CSM	30oC	W303	3_792	COX3	792	0.309947	NS
CSMEG_30	CSM	30oC	W303	3_795	COX3	795	0.309947	NS
CSMEG_30	CSM	30oC	W303	3_795	COX3	795	0.309947	NS
CSMEG_30	CSM	30oC	W303	3_804	COX3	804	0.46596	NS
CSMEG_30	CSM	30oC	W303	3_807	COX3	807	0.508689	NS
CSMEG_30	CSM	30oC	W303	V_48	VAR	48	0.589336	NS
CSMEG_30	CSM	30oC	W303	V_49	VAR	49	0.589336	NS
CSMEG_30	CSM	30oC	W303	V_50	VAR	50	0.589336	NS
CSMEG_30	CSM	30oC	W303	V_130	VAR	130	0.56216	NS
CSMEG_30	CSM	30oC	W303	V_185	VAR	185	0.85324	NS
CSMEG_30	CSM	30oC	W303	V_186	VAR	186	0.85324	NS
CSMEG_30	CSM	30oC	W303	V_187	VAR	187	0.00525316	NS
CSMEG_30	CSM	30oC	W303	V_188	VAR	188	0.00525316	NS
CSMEG_30	CSM	30oC	W303	V_189	VAR	189	0.00525316	NS
CSMEG_30	CSM	30oC	W303	V_190	VAR	190	0.00525316	NS
CSMEG_30	CSM	30oC	W303	V_191	VAR	191	0.00525316	NS
CSMEG_30	CSM	30oC	W303	V_192	VAR	192	0.00525316	NS
CSMEG_30	CSM	30oC	W303	V_193	VAR	193	0.00525316	NS
CSMEG_30	CSM	30oC	W303	V_194	VAR	194	0.00525316	NS
CSMEG_30	CSM	30oC	W303	V_195	VAR	195	0.00525316	NS
CSMEG_30	CSM	30oC	W303	V_196	VAR	196	0.00525316	NS
CSMEG_30	CSM	30oC	W303	V_197	VAR	197	0.00525316	NS
CSMEG_30	CSM	30oC	W303	V_198	VAR	198	0.00525316	NS
CSMEG_30	CSM	30oC	W303	V_199	VAR	199	0.00525316	NS
CSMEG_30	CSM	30oC	W303	V_200	VAR	200	0.00525316	NS
CSMEG_30	CSM	30oC	W303	V_201	VAR	201	0.00525316	NS
CSMEG_30	CSM	30oC	W303	V_202	VAR	202	0.00525316	NS
CSMEG_30	CSM	30oC	W303	V_203	VAR	203	0.00525316	NS
CSMEG_30	CSM	30oC	W303	V_204	VAR	204	0.00525316	NS
CSMEG_30	CSM	30oC	W303	V_205	VAR	205	0.00525316	NS
CSMEG_30	CSM	30oC	W303	V_206	VAR	206	0.00525316	NS
CSMEG_30	CSM	30oC	W303	V_207	VAR	207	0.00525316	NS
CSMEG_30	CSM	30oC	W303	V_208	VAR	208	0.00525316	NS
CSMEG_30	CSM	30oC	W303	V_209	VAR	209	0.00525316	NS
CSMEG_30	CSM	30oC	W303	V_210	VAR	210	0.00525316	NS
CSMEG_30	CSM	30oC	W303	V_211	VAR	211	0.00525316	NS
CSMEG_30	CSM	30oC	W303	V_212	VAR	212	0.00525316	NS
CSMEG_30	CSM	30oC	W303	V_213	VAR	213	0.00525316	NS
CSMEG_30	CSM	30oC	W303	V_214	VAR	214	0.00525316	NS
CSMEG_30	CSM	30oC	W303	V_215	VAR	215	0.00525316	NS
CSMEG_30	CSM	30oC	W303	V_216	VAR	216	0.00525316	NS
CSMEG_30	CSM	30oC	W303	V_217	VAR	217	0.00525316	NS
CSMEG_30	CSM	30oC	W303	V_218	VAR	218	0.00525316	NS
CSMEG_30	CSM	30oC	W303	V_219	VAR	219	0.00525316	NS
CSMEG_30	CSM	30oC	W303	V_220	VAR	220	0.00525316	NS
CSMEG_30	CSM	30oC	W303	V_221	VAR	221	0.00525316	NS
CSMEG_30	CSM	30oC	W303	V_222	VAR	222	0.00525316	NS
CSMEG_30	CSM	30oC	W303	V_223	VAR	223	0.00525316	NS
CSMEG_30	CSM	30oC	W303	V_224	VAR	224	0.00525316	NS
CSMEG_30	CSM	30oC	W303	V_225	VAR	225	0.00525316	NS
CSMEG_30	CSM	30oC	W303	V_226	VAR	226	0.00525316	NS
CSMEG_30	CSM	30oC	W303	V_227	VAR	227	0.00525316	NS
CSMEG_30	CSM	30oC	W303	V_228	VAR	228	0.00525316	NS
CSMEG_30	CSM	30oC	W303	V_229	VAR	229	0.00525316	NS
CSMEG_30	CSM	30oC	W303	V_230	VAR	230	0.00525316	NS
CSMEG_30	CSM	30oC	W303	V_231	VAR	231	0.00525316	NS
CSMEG_30	CSM	30oC	W303	V_232	VAR	232	0.00525316	NS
CSMEG_30	CSM	30oC	W303	V_233	VAR	233	0.00525316	NS
CSMEG_30	CSM	30oC	W303	V_234	VAR	234	0.00525316	NS
CSMEG_30	CSM	30oC	W303	V_235	VAR	235	0.85324	NS
CSMEG_30	CSM	30oC	W303	V_239	VAR	239	0.85324	NS
CSMEG_30	CSM	30oC	W303	V_481	VAR	481	0.00525316	NS
CSMEG_30	CSM	30oC	W303	V_482	VAR	482	0.00525316	NS
CSMEG_30	CSM	30oC	W303	V_483	VAR	483	0.760729	NS
CSMEG_30	CSM	30oC	W303	V_484	VAR	484	0.760729	NS
CSMEG_30	CSM	30oC	W303	V_485	VAR	485	0.760729	NS
CSMEG_30	CSM	30oC	W303	V_486	VAR	486	0.760729	NS
CSMEG_30	CSM	30oC	W303	V_487	VAR	487	0.760729	NS
CSMEG_30	CSM	30oC	W303	V_488	VAR	488	0.760729	NS
CSMEG_30	CSM	30oC	W303	V_489	VAR	489	0.00525316	NS
CSMEG_30	CSM	30oC	W303	V_860	VAR	860	0.581529	NS
CSMEG_30	CSM	30oC	W303	V_868	VAR	868	0.115294	NS
CSMEG_30	CSM	30oC	W303	V_867	VAR	867	0.56216	NS
CSMEG_30	CSM	30oC	W303	V_872	VAR	872	0.933877	NS
CSMEG_30	CSM	30oC	W303	V_877	VAR	877	0.136111	NS
CSMEG_30	CSM	30oC	W303	V_878	VAR	878	0.0625774	NS
CSMEG_30	CSM	30oC	W303	V_879	VAR	879	0.130334	NS
CSMEG_30	CSM	30oC	W303	V_880	VAR	880	0.230865	NS
CSMEG_30	CSM	30oC	W303	V_881	VAR	881	0.230865	NS
CSMEG_30	CSM	30oC	W303	V_882	VAR	882	0.230865	NS
CSMEG_30	CSM	30oC	W303	V_883	VAR	883	0.230865	NS
CSMEG_30	CSM	30oC	W303	V_884	VAR	884	0.230865	NS
CSMEG_30	CSM	30oC	W303	V_885	VAR	885	0.302445	NS
CSMEG_30	CSM	30oC	W303	V_886	VAR	886	0.560412	NS
CSMEG_30	CSM	30oC	W303	V_887	VAR	887	0.302445	NS
CSMEG_30	CSM	30oC	W303	V_888	VAR	888	0.130334	NS
CSMEG_30	CSM	30oC	W303	V_889	VAR	889	0.130334	NS
CSMEG_30	CSM	30oC	W303	V_890	VAR	890	0.130334	NS
CSMEG_30	CSM	30oC	W303	V_891	VAR	891	0.130334	NS
CSMEG_30	CSM	30oC	W303	V_892	VAR	892	0.148077	NS
CSMEG_30	CSM	30oC	W303	V_893	VAR	893	0.148077	NS
CSMEG_30	CSM	30oC	W303	V_894	VAR	894	0.85324	NS
CSMEG_30	CSM	30oC	W303	V_895	VAR	895	0.940215	NS
CSMEG_30	CSM	30oC	W303	V_896	VAR	896	0.940215	NS
CSMEG_30	CSM	30oC	W303	V_1113	VAR	1113	0.851447	NS
SGM 37	SGM	37oC	YJM975	6_345	ATP6	345	0.957655	NS
SGM 37	SGM	37oC	YJM975	6_351	ATP6	351	0.118283	NS
SGM 37	SGM	37oC	YJM975	6_400	ATP6	400	0.341195	NS
SGM 37	SGM	37oC	YJM975	6_529	ATP6	529	0.63865	NS
SGM 37	SGM	37oC	YJM975	6_531	ATP6	531	0.63865	NS
SGM 37	SGM	37oC	YJM975	6_543	ATP6	543	0.538037	NS
SGM 37	SGM	37oC	YJM975	6_605	ATP6	605	0.538037	NS
SGM 37	SGM	37oC	YJM975	6_678	ATP6	678	0.0906203	NS
SGM 37	SGM	37oC	YJM975	6_708	ATP6	708	0.670962	NS
SGM 37	SGM	37oC	YJM975	6_721	ATP6	721	0.538037	NS
SGM 37	SGM	37oC	YJM975	6_723	ATP6	723	0.538037	NS
SGM 37	SGM	37oC	YJM975	6_753	ATP6	753	0.622686	NS
SGM 37	SGM	37oC	YJM975	6_763	ATP6	763	0.622686	NS
SGM 37	SGM	37oC	YJM975	6_766	ATP6	766	0.622686	NS
SGM 37	SGM	37oC	YJM975	8_105	ATP8	105	0.494325	NS
SGM 37	SGM	37oC	YJM975	9_165	ATP9	165	0.494325	NS
SGM 37	SGM	37oC	YJM975	BE1_24	COB	24	0.349756	NS
SGM 37	SGM	37oC	YJM975	BE1_49	COB	49	0.631915	NS
SGM 37	SGM	37oC	YJM975	BE1_138	COB	138	0.726026	NS
SGM 37	SGM	37oC	YJM975	BE1_150	COB	150	0.726026	NS
SGM 37	SGM	37oC	YJM975	BE1_168	COB	168	0.994149	NS
SGM 37	SGM	37oC	YJM975	BE1_264	COB	264	0.733174	NS
SGM 37	SGM	37oC	YJM975	BE3_451	COB	451	0.397531	NS
SGM 37	SGM	37oC	YJM975	BE4_529	COB	529	0.593283	NS
SGM 37	SGM	37oC	YJM975	BE4_550	COB	550	0.593283	NS
SGM 37	SGM	37oC	YJM975	BE4_565	COB	565	0.963466	NS
SGM 37	SGM	37oC	YJM975	BE4_571	COB	571	0.963466	NS
SGM 37	SGM	37oC	YJM975	BE4_592	COB	592	0.289486	NS
SGM 37	SGM	37oC	YJM975	BE5_771	COB	771	0.289486	NS
SGM 37	SGM	37oC	YJM975	BE6_1021	COB	1021	0.358521	NS
SGM 37	SGM	37oC	YJM975	1E1_150	COX1	150	0.531694	NS
SGM 37	SGM	37oC	YJM975	1E1_159	COX1	159	0.325317	NS
SGM 37	SGM	37oC	YJM975	1E1_164	COX1	164	0.919788	NS
SGM 37	SGM	37oC	YJM975	1E2_178	COX1	178	0.289486	NS
SGM 37	SGM	37oC	YJM975	1E2_198	COX1	198	0.49648	NS
SGM 37	SGM	37oC	YJM975	1E3_228	COX1	228	0.289486	NS
SGM 37	SGM	37oC	YJM975	1E3_231	COX1	231	0.221294	NS
SGM 37	SGM	37oC	YJM975	1E3_234	COX1	234	0.221294	NS
SGM 37	SGM	37oC	YJM975	1E3_243	COX1	243	0.511239	NS
SGM 37	SGM	37oC	YJM975	1E4_261	COX1	261	0.337948	NS
SGM 37	SGM	37oC	YJM975	1E5_696	COX1	696	0.241923	NS
SGM 37	SGM	37oC	YJM975	1E7_723	COX1	723	0.222507	NS
SGM 37	SGM	37oC	YJM975	1E7_726	COX1	726	0.222507	NS
SGM 37	SGM	37oC	YJM975	1E7_747	COX1	747	0.690925	NS
SGM 37	SGM	37oC	YJM975	1E7_855	COX1	855	0.214617	NS
SGM 37	SGM	37oC	YJM975	1E8_901	COX1	901	0.737454	NS
SGM 37	SGM	37oC	YJM975	1E8_902	COX1	902	0.737454	NS
SGM 37	SGM	37oC	YJM975	1E8_921	COX1	921	0.737454	NS
SGM 37	SGM	37oC	YJM975	1E8_927	COX1	927	0.231279	NS
SGM 37	SGM	37oC	YJM975	1E8_959	COX1	959	0.231279	NS
SGM 37	SGM	37oC	YJM975	1E8_960	COX1	960	0.231279	NS
SGM 37	SGM	37oC	YJM975	1E8_967	COX1	967	0.231279	NS
SGM 37	SGM	37oC	YJM975	1E8_968	COX1	968	0.231279	NS
SGM 37	SGM	37oC	YJM975	1E9_977	COX1	977	0.231279	NS
SGM 37	SGM	37oC	YJM975	1E9_980	COX1	980	0.926361	NS
SGM 37	SGM	37oC	YJM975	1E9_981	COX1	981	0.157165	NS
SGM 37	SGM	37oC	YJM975	1E9_986	COX1	986	0.156619	NS
SGM 37	SGM	37oC	YJM975	1E10_1118	COX1	1118	0.590311	NS
SGM 37	SGM	37oC	YJM975	1E10_1121	COX1	1121	0.590311	NS
SGM 37	SGM	37oC	YJM975	1E10_1127	COX1	1127	0.590311	NS
SGM 37	SGM	37oC	YJM975	1E11_1154	COX1	1154	0.590311	NS
SGM 37	SGM	37oC	YJM975	1E11_1175	COX1	1175	0.590311	NS
SGM 37	SGM	37oC	YJM975	1E11_1184	COX1	1184	0.334233	NS
SGM 37	SGM	37oC	YJM975	1E11_1292	COX1	1292	0.00802757	NS
SGM 37	SGM	37oC	YJM975	1E11_1445	COX1	1445	0.0434228	NS
SGM 37	SGM	37oC	YJM975	1E11_1476	COX1	1476	0.0203019	NS
SGM 37	SGM	37oC	YJM975	1E11_1477	COX1	1477	0.0203019	NS
SGM 37	SGM	37oC	YJM975	1E11_1487	COX1	1487	0.0203019	NS
SGM 37	SGM	37oC	YJM975	2_294	COX2	294	0.481798	NS
SGM 37	SGM	37oC	YJM975	2_468	COX2	468	0.325386	NS
SGM 37	SGM	37oC	YJM975	2_570	COX2	570	0.325386	NS
SGM 37	SGM	37oC	YJM975	2_624	COX2	624	0.898264	NS
SGM 37	SGM	37oC	YJM975	2_627	COX2	627	0.325386	NS
SGM 37	SGM	37oC	YJM975	2_633	COX2	633	0.383837	NS
SGM 37	SGM	37oC	YJM975	2_648	COX2	648	0.525783	NS
SGM 37	SGM	37oC	YJM975	2_657	COX2	657	0.289486	NS
SGM 37	SGM	37oC	YJM975	2_658	COX2	658	0.712504	NS
SGM 37	SGM	37oC	YJM975	2_659	COX2	659	0.712504	NS
SGM 37	SGM	37oC	YJM975	2_663	COX2	663	0.296002	NS
SGM 37	SGM	37oC	YJM975	2_664	COX2	664	0.340602	NS
SGM 37	SGM	37oC	YJM975	2_665	COX2	665	0.340602	NS
SGM 37	SGM	37oC	YJM975	2_666	COX2	666	0.258674	NS
SGM 37	SGM	37oC	YJM975	2_669	COX2	669	0.84328	NS
SGM 37	SGM	37oC	YJM975	2_672	COX2	672	0.772104	NS
SGM 37	SGM	37oC	YJM975	2_675	COX2	675	0.943004	NS
SGM 37	SGM	37oC	YJM975	2_676	COX2	676	0.712504	NS
SGM 37	SGM	37oC	YJM975	2_681	COX2	681	0.712504	NS
SGM 37	SGM	37oC	YJM975	2_682	COX2	682	0.943004	NS
SGM 37	SGM	37oC	YJM975	2_685	COX2	685	0.712504	NS
SGM 37	SGM	37oC	YJM975	2_691	COX2	691	0.926336	NS
SGM 37	SGM	37oC	YJM975	2_694	COX2	694	0.712504	NS
SGM 37	SGM	37oC	YJM975	2_700	COX2	700	0.595227	NS
SGM 37	SGM	37oC	YJM975	2_706	COX2	706	0.268563	NS
SGM 37	SGM	37oC	YJM975	2_709	COX2	709	0.712504	NS
SGM 37	SGM	37oC	YJM975	2_712	COX2	712	0.340602	NS
SGM 37	SGM	37oC	YJM975	3_69	COX3	69	0.00802757	NS
SGM 37	SGM	37oC	YJM975	3_378	COX3	378	0.816647	NS
SGM 37	SGM	37oC	YJM975	3_501	COX3	501	0.39806	NS
SGM 37	SGM	37oC	YJM975	3_540	COX3	540	0.975026	NS
SGM 37	SGM	37oC	YJM975	3_717	COX3	717	0.58214	NS
SGM 37	SGM	37oC	YJM975	3_768	COX3	768	0.806866	NS
SGM 37	SGM	37oC	YJM975	3_787	COX3	787	0.791198	NS
SGM 37	SGM	37oC	YJM975	3_789	COX3	789	0.972185	NS
SGM 37	SGM	37oC	YJM975	3_792	COX3	792	0.791198	NS
SGM 37	SGM	37oC	YJM975	3_795	COX3	795	0.791198	NS
SGM 37	SGM	37oC	YJM975	3_795	COX3	795	0.791198	NS
SGM 37	SGM	37oC	YJM975	3_804	COX3	804	0.559039	NS
SGM 37	SGM	37oC	YJM975	3_807	COX3	807	0.972185	NS
SGM 37	SGM	37oC	YJM975	V_48	VAR	48	0.240811	NS
SGM 37	SGM	37oC	YJM975	V_49	VAR	49	0.240811	NS
SGM 37	SGM	37oC	YJM975	V_50	VAR	50	0.240811	NS
SGM 37	SGM	37oC	YJM975	V_130	VAR	130	0.289486	NS
SGM 37	SGM	37oC	YJM975	V_185	VAR	185	0.447113	NS
SGM 37	SGM	37oC	YJM975	V_186	VAR	186	0.447113	NS
SGM 37	SGM	37oC	YJM975	V_187	VAR	187	0.00802757	NS
SGM 37	SGM	37oC	YJM975	V_188	VAR	188	0.00802757	NS
SGM 37	SGM	37oC	YJM975	V_189	VAR	189	0.00802757	NS
SGM 37	SGM	37oC	YJM975	V_190	VAR	190	0.00802757	NS
SGM 37	SGM	37oC	YJM975	V_191	VAR	191	0.00802757	NS
SGM 37	SGM	37oC	YJM975	V_192	VAR	192	0.00802757	NS
SGM 37	SGM	37oC	YJM975	V_193	VAR	193	0.00802757	NS
SGM 37	SGM	37oC	YJM975	V_194	VAR	194	0.00802757	NS
SGM 37	SGM	37oC	YJM975	V_195	VAR	195	0.00802757	NS
SGM 37	SGM	37oC	YJM975	V_196	VAR	196	0.00802757	NS
SGM 37	SGM	37oC	YJM975	V_197	VAR	197	0.00802757	NS
SGM 37	SGM	37oC	YJM975	V_198	VAR	198	0.00802757	NS
SGM 37	SGM	37oC	YJM975	V_199	VAR	199	0.00802757	NS
SGM 37	SGM	37oC	YJM975	V_200	VAR	200	0.00802757	NS
SGM 37	SGM	37oC	YJM975	V_201	VAR	201	0.00802757	NS
SGM 37	SGM	37oC	YJM975	V_202	VAR	202	0.00802757	NS
SGM 37	SGM	37oC	YJM975	V_203	VAR	203	0.00802757	NS
SGM 37	SGM	37oC	YJM975	V_204	VAR	204	0.00802757	NS
SGM 37	SGM	37oC	YJM975	V_205	VAR	205	0.00802757	NS
SGM 37	SGM	37oC	YJM975	V_206	VAR	206	0.00802757	NS
SGM 37	SGM	37oC	YJM975	V_207	VAR	207	0.00802757	NS
SGM 37	SGM	37oC	YJM975	V_208	VAR	208	0.00802757	NS
SGM 37	SGM	37oC	YJM975	V_209	VAR	209	0.00802757	NS
SGM 37	SGM	37oC	YJM975	V_210	VAR	210	0.00802757	NS
SGM 37	SGM	37oC	YJM975	V_211	VAR	211	0.00802757	NS
SGM 37	SGM	37oC	YJM975	V_212	VAR	212	0.00802757	NS
SGM 37	SGM	37oC	YJM975	V_213	VAR	213	0.00802757	NS
SGM 37	SGM	37oC	YJM975	V_214	VAR	214	0.00802757	NS
SGM 37	SGM	37oC	YJM975	V_215	VAR	215	0.00802757	NS
SGM 37	SGM	37oC	YJM975	V_216	VAR	216	0.00802757	NS
SGM 37	SGM	37oC	YJM975	V_217	VAR	217	0.00802757	NS
SGM 37	SGM	37oC	YJM975	V_218	VAR	218	0.00802757	NS
SGM 37	SGM	37oC	YJM975	V_219	VAR	219	0.00802757	NS
SGM 37	SGM	37oC	YJM975	V_220	VAR	220	0.00802757	NS
SGM 37	SGM	37oC	YJM975	V_221	VAR	221	0.00802757	NS
SGM 37	SGM	37oC	YJM975	V_222	VAR	222	0.00802757	NS
SGM 37	SGM	37oC	YJM975	V_223	VAR	223	0.00802757	NS
SGM 37	SGM	37oC	YJM975	V_224	VAR	224	0.00802757	NS
SGM 37	SGM	37oC	YJM975	V_225	VAR	225	0.00802757	NS
SGM 37	SGM	37oC	YJM975	V_226	VAR	226	0.00802757	NS
SGM 37	SGM	37oC	YJM975	V_227	VAR	227	0.00802757	NS
SGM 37	SGM	37oC	YJM975	V_228	VAR	228	0.00802757	NS
SGM 37	SGM	37oC	YJM975	V_229	VAR	229	0.00802757	NS
SGM 37	SGM	37oC	YJM975	V_230	VAR	230	0.00802757	NS
SGM 37	SGM	37oC	YJM975	V_231	VAR	231	0.00802757	NS
SGM 37	SGM	37oC	YJM975	V_232	VAR	232	0.00802757	NS
SGM 37	SGM	37oC	YJM975	V_233	VAR	233	0.00802757	NS
SGM 37	SGM	37oC	YJM975	V_234	VAR	234	0.00802757	NS
SGM 37	SGM	37oC	YJM975	V_235	VAR	235	0.447113	NS
SGM 37	SGM	37oC	YJM975	V_239	VAR	239	0.447113	NS
SGM 37	SGM	37oC	YJM975	V_481	VAR	481	0.00802757	NS
SGM 37	SGM	37oC	YJM975	V_482	VAR	482	0.00802757	NS
SGM 37	SGM	37oC	YJM975	V_483	VAR	483	0.198906	NS
SGM 37	SGM	37oC	YJM975	V_484	VAR	484	0.198906	NS
SGM 37	SGM	37oC	YJM975	V_485	VAR	485	0.198906	NS
SGM 37	SGM	37oC	YJM975	V_486	VAR	486	0.198906	NS
SGM 37	SGM	37oC	YJM975	V_487	VAR	487	0.198906	NS
SGM 37	SGM	37oC	YJM975	V_488	VAR	488	0.198906	NS
SGM 37	SGM	37oC	YJM975	V_489	VAR	489	0.00802757	NS
SGM 37	SGM	37oC	YJM975	V_860	VAR	860	0.0461416	NS
SGM 37	SGM	37oC	YJM975	V_868	VAR	868	0.358521	NS
SGM 37	SGM	37oC	YJM975	V_867	VAR	867	0.289486	NS
SGM 37	SGM	37oC	YJM975	V_872	VAR	872	0.300288	NS
SGM 37	SGM	37oC	YJM975	V_877	VAR	877	0.584299	NS
SGM 37	SGM	37oC	YJM975	V_878	VAR	878	0.361705	NS
SGM 37	SGM	37oC	YJM975	V_879	VAR	879	0.987372	NS
SGM 37	SGM	37oC	YJM975	V_880	VAR	880	0.280218	NS
SGM 37	SGM	37oC	YJM975	V_881	VAR	881	0.280218	NS
SGM 37	SGM	37oC	YJM975	V_882	VAR	882	0.280218	NS
SGM 37	SGM	37oC	YJM975	V_883	VAR	883	0.280218	NS
SGM 37	SGM	37oC	YJM975	V_884	VAR	884	0.280218	NS
SGM 37	SGM	37oC	YJM975	V_885	VAR	885	0.703499	NS
SGM 37	SGM	37oC	YJM975	V_886	VAR	886	0.734911	NS
SGM 37	SGM	37oC	YJM975	V_887	VAR	887	0.703499	NS
SGM 37	SGM	37oC	YJM975	V_888	VAR	888	0.987372	NS
SGM 37	SGM	37oC	YJM975	V_889	VAR	889	0.987372	NS
SGM 37	SGM	37oC	YJM975	V_890	VAR	890	0.987372	NS
SGM 37	SGM	37oC	YJM975	V_891	VAR	891	0.987372	NS
SGM 37	SGM	37oC	YJM975	V_892	VAR	892	0.611141	NS
SGM 37	SGM	37oC	YJM975	V_893	VAR	893	0.611141	NS
SGM 37	SGM	37oC	YJM975	V_894	VAR	894	0.447113	NS
SGM 37	SGM	37oC	YJM975	V_895	VAR	895	0.177243	NS
SGM 37	SGM	37oC	YJM975	V_896	VAR	896	0.177243	NS
SGM 37	SGM	37oC	YJM975	V_1113	VAR	1113	0.500307	NS
SGM 37	SGM	37oC	YJM981	6_345	ATP6	345	0.56897	NS
SGM 37	SGM	37oC	YJM981	6_351	ATP6	351	0.597898	NS
SGM 37	SGM	37oC	YJM981	6_400	ATP6	400	0.668859	NS
SGM 37	SGM	37oC	YJM981	6_529	ATP6	529	0.678202	NS
SGM 37	SGM	37oC	YJM981	6_531	ATP6	531	0.678202	NS
SGM 37	SGM	37oC	YJM981	6_543	ATP6	543	0.278506	NS
SGM 37	SGM	37oC	YJM981	6_605	ATP6	605	0.278506	NS
SGM 37	SGM	37oC	YJM981	6_678	ATP6	678	0.716738	NS
SGM 37	SGM	37oC	YJM981	6_708	ATP6	708	0.619086	NS
SGM 37	SGM	37oC	YJM981	6_721	ATP6	721	0.278506	NS
SGM 37	SGM	37oC	YJM981	6_723	ATP6	723	0.278506	NS
SGM 37	SGM	37oC	YJM981	6_753	ATP6	753	0.508368	NS
SGM 37	SGM	37oC	YJM981	6_763	ATP6	763	0.508368	NS
SGM 37	SGM	37oC	YJM981	6_766	ATP6	766	0.508368	NS
SGM 37	SGM	37oC	YJM981	8_105	ATP8	105	0.814012	NS
SGM 37	SGM	37oC	YJM981	9_165	ATP9	165	0.814012	NS
SGM 37	SGM	37oC	YJM981	BE1_24	COB	24	0.176705	NS
SGM 37	SGM	37oC	YJM981	BE1_49	COB	49	0.120775	NS
SGM 37	SGM	37oC	YJM981	BE1_138	COB	138	0.694133	NS
SGM 37	SGM	37oC	YJM981	BE1_150	COB	150	0.694133	NS
SGM 37	SGM	37oC	YJM981	BE1_168	COB	168	0.594156	NS
SGM 37	SGM	37oC	YJM981	BE1_264	COB	264	0.449938	NS
SGM 37	SGM	37oC	YJM981	BE3_451	COB	451	0.824792	NS
SGM 37	SGM	37oC	YJM981	BE4_529	COB	529	0.553234	NS
SGM 37	SGM	37oC	YJM981	BE4_550	COB	550	0.553234	NS
SGM 37	SGM	37oC	YJM981	BE4_565	COB	565	0.675117	NS
SGM 37	SGM	37oC	YJM981	BE4_571	COB	571	0.675117	NS
SGM 37	SGM	37oC	YJM981	BE4_592	COB	592	0.74969	NS
SGM 37	SGM	37oC	YJM981	BE5_771	COB	771	0.74969	NS
SGM 37	SGM	37oC	YJM981	BE6_1021	COB	1021	0.88836	NS
SGM 37	SGM	37oC	YJM981	1E1_150	COX1	150	0.815433	NS
SGM 37	SGM	37oC	YJM981	1E1_159	COX1	159	0.257919	NS
SGM 37	SGM	37oC	YJM981	1E1_164	COX1	164	0.989814	NS
SGM 37	SGM	37oC	YJM981	1E2_178	COX1	178	0.74969	NS
SGM 37	SGM	37oC	YJM981	1E2_198	COX1	198	0.495984	NS
SGM 37	SGM	37oC	YJM981	1E3_228	COX1	228	0.74969	NS
SGM 37	SGM	37oC	YJM981	1E3_231	COX1	231	0.541652	NS
SGM 37	SGM	37oC	YJM981	1E3_234	COX1	234	0.541652	NS
SGM 37	SGM	37oC	YJM981	1E3_243	COX1	243	0.4587	NS
SGM 37	SGM	37oC	YJM981	1E4_261	COX1	261	0.206867	NS
SGM 37	SGM	37oC	YJM981	1E5_696	COX1	696	0.86297	NS
SGM 37	SGM	37oC	YJM981	1E7_723	COX1	723	0.448984	NS
SGM 37	SGM	37oC	YJM981	1E7_726	COX1	726	0.448984	NS
SGM 37	SGM	37oC	YJM981	1E7_747	COX1	747	0.472592	NS
SGM 37	SGM	37oC	YJM981	1E7_855	COX1	855	0.332569	NS
SGM 37	SGM	37oC	YJM981	1E8_901	COX1	901	0.953136	NS
SGM 37	SGM	37oC	YJM981	1E8_902	COX1	902	0.953136	NS
SGM 37	SGM	37oC	YJM981	1E8_921	COX1	921	0.953136	NS
SGM 37	SGM	37oC	YJM981	1E8_927	COX1	927	0.46591	NS
SGM 37	SGM	37oC	YJM981	1E8_959	COX1	959	0.46591	NS
SGM 37	SGM	37oC	YJM981	1E8_960	COX1	960	0.46591	NS
SGM 37	SGM	37oC	YJM981	1E8_967	COX1	967	0.46591	NS
SGM 37	SGM	37oC	YJM981	1E8_968	COX1	968	0.46591	NS
SGM 37	SGM	37oC	YJM981	1E9_977	COX1	977	0.46591	NS
SGM 37	SGM	37oC	YJM981	1E9_980	COX1	980	0.660502	NS
SGM 37	SGM	37oC	YJM981	1E9_981	COX1	981	0.935056	NS
SGM 37	SGM	37oC	YJM981	1E9_986	COX1	986	0.35739	NS
SGM 37	SGM	37oC	YJM981	1E10_1118	COX1	1118	0.289247	NS
SGM 37	SGM	37oC	YJM981	1E10_1121	COX1	1121	0.289247	NS
SGM 37	SGM	37oC	YJM981	1E10_1127	COX1	1127	0.289247	NS
SGM 37	SGM	37oC	YJM981	1E11_1154	COX1	1154	0.289247	NS
SGM 37	SGM	37oC	YJM981	1E11_1175	COX1	1175	0.289247	NS
SGM 37	SGM	37oC	YJM981	1E11_1184	COX1	1184	0.107866	NS
SGM 37	SGM	37oC	YJM981	1E11_1292	COX1	1292	0.522439	NS
SGM 37	SGM	37oC	YJM981	1E11_1445	COX1	1445	0.97677	NS
SGM 37	SGM	37oC	YJM981	1E11_1476	COX1	1476	0.85105	NS
SGM 37	SGM	37oC	YJM981	1E11_1477	COX1	1477	0.85105	NS
SGM 37	SGM	37oC	YJM981	1E11_1487	COX1	1487	0.85105	NS
SGM 37	SGM	37oC	YJM981	2_294	COX2	294	0.74551	NS
SGM 37	SGM	37oC	YJM981	2_468	COX2	468	0.507527	NS
SGM 37	SGM	37oC	YJM981	2_570	COX2	570	0.507527	NS
SGM 37	SGM	37oC	YJM981	2_624	COX2	624	0.301895	NS
SGM 37	SGM	37oC	YJM981	2_627	COX2	627	0.507527	NS
SGM 37	SGM	37oC	YJM981	2_633	COX2	633	0.800942	NS
SGM 37	SGM	37oC	YJM981	2_648	COX2	648	0.536041	NS
SGM 37	SGM	37oC	YJM981	2_657	COX2	657	0.74969	NS
SGM 37	SGM	37oC	YJM981	2_658	COX2	658	0.942406	NS
SGM 37	SGM	37oC	YJM981	2_659	COX2	659	0.942406	NS
SGM 37	SGM	37oC	YJM981	2_663	COX2	663	0.455199	NS
SGM 37	SGM	37oC	YJM981	2_664	COX2	664	0.462814	NS
SGM 37	SGM	37oC	YJM981	2_665	COX2	665	0.462814	NS
SGM 37	SGM	37oC	YJM981	2_666	COX2	666	0.593658	NS
SGM 37	SGM	37oC	YJM981	2_669	COX2	669	0.94364	NS
SGM 37	SGM	37oC	YJM981	2_672	COX2	672	0.933652	NS
SGM 37	SGM	37oC	YJM981	2_675	COX2	675	0.991988	NS
SGM 37	SGM	37oC	YJM981	2_676	COX2	676	0.942406	NS
SGM 37	SGM	37oC	YJM981	2_681	COX2	681	0.942406	NS
SGM 37	SGM	37oC	YJM981	2_682	COX2	682	0.991988	NS
SGM 37	SGM	37oC	YJM981	2_685	COX2	685	0.942406	NS
SGM 37	SGM	37oC	YJM981	2_691	COX2	691	0.995834	NS
SGM 37	SGM	37oC	YJM981	2_694	COX2	694	0.942406	NS
SGM 37	SGM	37oC	YJM981	2_700	COX2	700	0.380944	NS
SGM 37	SGM	37oC	YJM981	2_706	COX2	706	0.405411	NS
SGM 37	SGM	37oC	YJM981	2_709	COX2	709	0.942406	NS
SGM 37	SGM	37oC	YJM981	2_712	COX2	712	0.462814	NS
SGM 37	SGM	37oC	YJM981	3_69	COX3	69	0.522439	NS
SGM 37	SGM	37oC	YJM981	3_378	COX3	378	0.681403	NS
SGM 37	SGM	37oC	YJM981	3_501	COX3	501	0.820713	NS
SGM 37	SGM	37oC	YJM981	3_540	COX3	540	0.162107	NS
SGM 37	SGM	37oC	YJM981	3_717	COX3	717	0.290648	NS
SGM 37	SGM	37oC	YJM981	3_768	COX3	768	0.617598	NS
SGM 37	SGM	37oC	YJM981	3_787	COX3	787	0.75619	NS
SGM 37	SGM	37oC	YJM981	3_789	COX3	789	0.968245	NS
SGM 37	SGM	37oC	YJM981	3_792	COX3	792	0.75619	NS
SGM 37	SGM	37oC	YJM981	3_795	COX3	795	0.75619	NS
SGM 37	SGM	37oC	YJM981	3_795	COX3	795	0.75619	NS
SGM 37	SGM	37oC	YJM981	3_804	COX3	804	0.922169	NS
SGM 37	SGM	37oC	YJM981	3_807	COX3	807	0.968245	NS
SGM 37	SGM	37oC	YJM981	V_48	VAR	48	0.331582	NS
SGM 37	SGM	37oC	YJM981	V_49	VAR	49	0.331582	NS
SGM 37	SGM	37oC	YJM981	V_50	VAR	50	0.331582	NS
SGM 37	SGM	37oC	YJM981	V_130	VAR	130	0.74969	NS
SGM 37	SGM	37oC	YJM981	V_185	VAR	185	0.290103	NS
SGM 37	SGM	37oC	YJM981	V_186	VAR	186	0.290103	NS
SGM 37	SGM	37oC	YJM981	V_187	VAR	187	0.522439	NS
SGM 37	SGM	37oC	YJM981	V_188	VAR	188	0.522439	NS
SGM 37	SGM	37oC	YJM981	V_189	VAR	189	0.522439	NS
SGM 37	SGM	37oC	YJM981	V_190	VAR	190	0.522439	NS
SGM 37	SGM	37oC	YJM981	V_191	VAR	191	0.522439	NS
SGM 37	SGM	37oC	YJM981	V_192	VAR	192	0.522439	NS
SGM 37	SGM	37oC	YJM981	V_193	VAR	193	0.522439	NS
SGM 37	SGM	37oC	YJM981	V_194	VAR	194	0.522439	NS
SGM 37	SGM	37oC	YJM981	V_195	VAR	195	0.522439	NS
SGM 37	SGM	37oC	YJM981	V_196	VAR	196	0.522439	NS
SGM 37	SGM	37oC	YJM981	V_197	VAR	197	0.522439	NS
SGM 37	SGM	37oC	YJM981	V_198	VAR	198	0.522439	NS
SGM 37	SGM	37oC	YJM981	V_199	VAR	199	0.522439	NS
SGM 37	SGM	37oC	YJM981	V_200	VAR	200	0.522439	NS
SGM 37	SGM	37oC	YJM981	V_201	VAR	201	0.522439	NS
SGM 37	SGM	37oC	YJM981	V_202	VAR	202	0.522439	NS
SGM 37	SGM	37oC	YJM981	V_203	VAR	203	0.522439	NS
SGM 37	SGM	37oC	YJM981	V_204	VAR	204	0.522439	NS
SGM 37	SGM	37oC	YJM981	V_205	VAR	205	0.522439	NS
SGM 37	SGM	37oC	YJM981	V_206	VAR	206	0.522439	NS
SGM 37	SGM	37oC	YJM981	V_207	VAR	207	0.522439	NS
SGM 37	SGM	37oC	YJM981	V_208	VAR	208	0.522439	NS
SGM 37	SGM	37oC	YJM981	V_209	VAR	209	0.522439	NS
SGM 37	SGM	37oC	YJM981	V_210	VAR	210	0.522439	NS
SGM 37	SGM	37oC	YJM981	V_211	VAR	211	0.522439	NS
SGM 37	SGM	37oC	YJM981	V_212	VAR	212	0.522439	NS
SGM 37	SGM	37oC	YJM981	V_213	VAR	213	0.522439	NS
SGM 37	SGM	37oC	YJM981	V_214	VAR	214	0.522439	NS
SGM 37	SGM	37oC	YJM981	V_215	VAR	215	0.522439	NS
SGM 37	SGM	37oC	YJM981	V_216	VAR	216	0.522439	NS
SGM 37	SGM	37oC	YJM981	V_217	VAR	217	0.522439	NS
SGM 37	SGM	37oC	YJM981	V_218	VAR	218	0.522439	NS
SGM 37	SGM	37oC	YJM981	V_219	VAR	219	0.522439	NS
SGM 37	SGM	37oC	YJM981	V_220	VAR	220	0.522439	NS
SGM 37	SGM	37oC	YJM981	V_221	VAR	221	0.522439	NS
SGM 37	SGM	37oC	YJM981	V_222	VAR	222	0.522439	NS
SGM 37	SGM	37oC	YJM981	V_223	VAR	223	0.522439	NS
SGM 37	SGM	37oC	YJM981	V_224	VAR	224	0.522439	NS
SGM 37	SGM	37oC	YJM981	V_225	VAR	225	0.522439	NS
SGM 37	SGM	37oC	YJM981	V_226	VAR	226	0.522439	NS
SGM 37	SGM	37oC	YJM981	V_227	VAR	227	0.522439	NS
SGM 37	SGM	37oC	YJM981	V_228	VAR	228	0.522439	NS
SGM 37	SGM	37oC	YJM981	V_229	VAR	229	0.522439	NS
SGM 37	SGM	37oC	YJM981	V_230	VAR	230	0.522439	NS
SGM 37	SGM	37oC	YJM981	V_231	VAR	231	0.522439	NS
SGM 37	SGM	37oC	YJM981	V_232	VAR	232	0.522439	NS
SGM 37	SGM	37oC	YJM981	V_233	VAR	233	0.522439	NS
SGM 37	SGM	37oC	YJM981	V_234	VAR	234	0.522439	NS
SGM 37	SGM	37oC	YJM981	V_235	VAR	235	0.290103	NS
SGM 37	SGM	37oC	YJM981	V_239	VAR	239	0.290103	NS
SGM 37	SGM	37oC	YJM981	V_481	VAR	481	0.522439	NS
SGM 37	SGM	37oC	YJM981	V_482	VAR	482	0.522439	NS
SGM 37	SGM	37oC	YJM981	V_483	VAR	483	0.557753	NS
SGM 37	SGM	37oC	YJM981	V_484	VAR	484	0.557753	NS
SGM 37	SGM	37oC	YJM981	V_485	VAR	485	0.557753	NS
SGM 37	SGM	37oC	YJM981	V_486	VAR	486	0.557753	NS
SGM 37	SGM	37oC	YJM981	V_487	VAR	487	0.557753	NS
SGM 37	SGM	37oC	YJM981	V_488	VAR	488	0.557753	NS
SGM 37	SGM	37oC	YJM981	V_489	VAR	489	0.522439	NS
SGM 37	SGM	37oC	YJM981	V_860	VAR	860	0.323627	NS
SGM 37	SGM	37oC	YJM981	V_868	VAR	868	0.88836	NS
SGM 37	SGM	37oC	YJM981	V_867	VAR	867	0.74969	NS
SGM 37	SGM	37oC	YJM981	V_872	VAR	872	0.795937	NS
SGM 37	SGM	37oC	YJM981	V_877	VAR	877	0.835344	NS
SGM 37	SGM	37oC	YJM981	V_878	VAR	878	0.891424	NS
SGM 37	SGM	37oC	YJM981	V_879	VAR	879	0.409859	NS
SGM 37	SGM	37oC	YJM981	V_880	VAR	880	0.177101	NS
SGM 37	SGM	37oC	YJM981	V_881	VAR	881	0.177101	NS
SGM 37	SGM	37oC	YJM981	V_882	VAR	882	0.177101	NS
SGM 37	SGM	37oC	YJM981	V_883	VAR	883	0.177101	NS
SGM 37	SGM	37oC	YJM981	V_884	VAR	884	0.177101	NS
SGM 37	SGM	37oC	YJM981	V_885	VAR	885	0.290612	NS
SGM 37	SGM	37oC	YJM981	V_886	VAR	886	0.389783	NS
SGM 37	SGM	37oC	YJM981	V_887	VAR	887	0.290612	NS
SGM 37	SGM	37oC	YJM981	V_888	VAR	888	0.409859	NS
SGM 37	SGM	37oC	YJM981	V_889	VAR	889	0.409859	NS
SGM 37	SGM	37oC	YJM981	V_890	VAR	890	0.409859	NS
SGM 37	SGM	37oC	YJM981	V_891	VAR	891	0.409859	NS
SGM 37	SGM	37oC	YJM981	V_892	VAR	892	0.498117	NS
SGM 37	SGM	37oC	YJM981	V_893	VAR	893	0.498117	NS
SGM 37	SGM	37oC	YJM981	V_894	VAR	894	0.290103	NS
SGM 37	SGM	37oC	YJM981	V_895	VAR	895	0.332263	NS
SGM 37	SGM	37oC	YJM981	V_896	VAR	896	0.332263	NS
SGM 37	SGM	37oC	YJM981	V_1113	VAR	1113	0.814394	NS
SGM 30	SGM	30oC	YJM975	6_345	ATP6	345	0.872566	NS
SGM 30	SGM	30oC	YJM975	6_351	ATP6	351	0.00185873	NS
SGM 30	SGM	30oC	YJM975	6_400	ATP6	400	0.881802	NS
SGM 30	SGM	30oC	YJM975	6_529	ATP6	529	0.0735616	NS
SGM 30	SGM	30oC	YJM975	6_531	ATP6	531	0.0735616	NS
SGM 30	SGM	30oC	YJM975	6_543	ATP6	543	0.395303	NS
SGM 30	SGM	30oC	YJM975	6_605	ATP6	605	0.395303	NS
SGM 30	SGM	30oC	YJM975	6_678	ATP6	678	0.0782156	NS
SGM 30	SGM	30oC	YJM975	6_708	ATP6	708	0.517057	NS
SGM 30	SGM	30oC	YJM975	6_721	ATP6	721	0.395303	NS
SGM 30	SGM	30oC	YJM975	6_723	ATP6	723	0.395303	NS
SGM 30	SGM	30oC	YJM975	6_753	ATP6	753	0.267285	NS
SGM 30	SGM	30oC	YJM975	6_763	ATP6	763	0.267285	NS
SGM 30	SGM	30oC	YJM975	6_766	ATP6	766	0.267285	NS
SGM 30	SGM	30oC	YJM975	8_105	ATP8	105	0.411002	NS
SGM 30	SGM	30oC	YJM975	9_165	ATP9	165	0.411002	NS
SGM 30	SGM	30oC	YJM975	BE1_24	COB	24	0.415975	NS
SGM 30	SGM	30oC	YJM975	BE1_49	COB	49	0.827429	NS
SGM 30	SGM	30oC	YJM975	BE1_138	COB	138	0.492323	NS
SGM 30	SGM	30oC	YJM975	BE1_150	COB	150	0.492323	NS
SGM 30	SGM	30oC	YJM975	BE1_168	COB	168	0.6514	NS
SGM 30	SGM	30oC	YJM975	BE1_264	COB	264	0.735886	NS
SGM 30	SGM	30oC	YJM975	BE3_451	COB	451	0.142621	NS
SGM 30	SGM	30oC	YJM975	BE4_529	COB	529	0.509233	NS
SGM 30	SGM	30oC	YJM975	BE4_550	COB	550	0.509233	NS
SGM 30	SGM	30oC	YJM975	BE4_565	COB	565	0.405182	NS
SGM 30	SGM	30oC	YJM975	BE4_571	COB	571	0.405182	NS
SGM 30	SGM	30oC	YJM975	BE4_592	COB	592	0.423577	NS
SGM 30	SGM	30oC	YJM975	BE5_771	COB	771	0.423577	NS
SGM 30	SGM	30oC	YJM975	BE6_1021	COB	1021	0.888946	NS
SGM 30	SGM	30oC	YJM975	1E1_150	COX1	150	0.356618	NS
SGM 30	SGM	30oC	YJM975	1E1_159	COX1	159	0.42933	NS
SGM 30	SGM	30oC	YJM975	1E1_164	COX1	164	0.134202	NS
SGM 30	SGM	30oC	YJM975	1E2_178	COX1	178	0.423577	NS
SGM 30	SGM	30oC	YJM975	1E2_198	COX1	198	0.858027	NS
SGM 30	SGM	30oC	YJM975	1E3_228	COX1	228	0.423577	NS
SGM 30	SGM	30oC	YJM975	1E3_231	COX1	231	0.330552	NS
SGM 30	SGM	30oC	YJM975	1E3_234	COX1	234	0.330552	NS
SGM 30	SGM	30oC	YJM975	1E3_243	COX1	243	0.18187	NS
SGM 30	SGM	30oC	YJM975	1E4_261	COX1	261	0.0513397	NS
SGM 30	SGM	30oC	YJM975	1E5_696	COX1	696	0.461524	NS
SGM 30	SGM	30oC	YJM975	1E7_723	COX1	723	0.653025	NS
SGM 30	SGM	30oC	YJM975	1E7_726	COX1	726	0.653025	NS
SGM 30	SGM	30oC	YJM975	1E7_747	COX1	747	0.14273	NS
SGM 30	SGM	30oC	YJM975	1E7_855	COX1	855	0.617687	NS
SGM 30	SGM	30oC	YJM975	1E8_901	COX1	901	0.0445262	NS
SGM 30	SGM	30oC	YJM975	1E8_902	COX1	902	0.0445262	NS
SGM 30	SGM	30oC	YJM975	1E8_921	COX1	921	0.0445262	NS
SGM 30	SGM	30oC	YJM975	1E8_927	COX1	927	0.0172384	NS
SGM 30	SGM	30oC	YJM975	1E8_959	COX1	959	0.0172384	NS
SGM 30	SGM	30oC	YJM975	1E8_960	COX1	960	0.0172384	NS
SGM 30	SGM	30oC	YJM975	1E8_967	COX1	967	0.0172384	NS
SGM 30	SGM	30oC	YJM975	1E8_968	COX1	968	0.0172384	NS
SGM 30	SGM	30oC	YJM975	1E9_977	COX1	977	0.0172384	NS
SGM 30	SGM	30oC	YJM975	1E9_980	COX1	980	0.53484	NS
SGM 30	SGM	30oC	YJM975	1E9_981	COX1	981	0.61031	NS
SGM 30	SGM	30oC	YJM975	1E9_986	COX1	986	0.284734	NS
SGM 30	SGM	30oC	YJM975	1E10_1118	COX1	1118	0.677439	NS
SGM 30	SGM	30oC	YJM975	1E10_1121	COX1	1121	0.677439	NS
SGM 30	SGM	30oC	YJM975	1E10_1127	COX1	1127	0.677439	NS
SGM 30	SGM	30oC	YJM975	1E11_1154	COX1	1154	0.677439	NS
SGM 30	SGM	30oC	YJM975	1E11_1175	COX1	1175	0.677439	NS
SGM 30	SGM	30oC	YJM975	1E11_1184	COX1	1184	0.353605	NS
SGM 30	SGM	30oC	YJM975	1E11_1292	COX1	1292	0.00431027	NS
SGM 30	SGM	30oC	YJM975	1E11_1445	COX1	1445	0.102763	NS
SGM 30	SGM	30oC	YJM975	1E11_1476	COX1	1476	0.255597	NS
SGM 30	SGM	30oC	YJM975	1E11_1477	COX1	1477	0.255597	NS
SGM 30	SGM	30oC	YJM975	1E11_1487	COX1	1487	0.255597	NS
SGM 30	SGM	30oC	YJM975	2_294	COX2	294	0.954004	NS
SGM 30	SGM	30oC	YJM975	2_468	COX2	468	0.692567	NS
SGM 30	SGM	30oC	YJM975	2_570	COX2	570	0.692567	NS
SGM 30	SGM	30oC	YJM975	2_624	COX2	624	0.879792	NS
SGM 30	SGM	30oC	YJM975	2_627	COX2	627	0.692567	NS
SGM 30	SGM	30oC	YJM975	2_633	COX2	633	0.319808	NS
SGM 30	SGM	30oC	YJM975	2_648	COX2	648	0.417417	NS
SGM 30	SGM	30oC	YJM975	2_657	COX2	657	0.423577	NS
SGM 30	SGM	30oC	YJM975	2_658	COX2	658	0.505372	NS
SGM 30	SGM	30oC	YJM975	2_659	COX2	659	0.505372	NS
SGM 30	SGM	30oC	YJM975	2_663	COX2	663	0.966829	NS
SGM 30	SGM	30oC	YJM975	2_664	COX2	664	0.805896	NS
SGM 30	SGM	30oC	YJM975	2_665	COX2	665	0.805896	NS
SGM 30	SGM	30oC	YJM975	2_666	COX2	666	0.692131	NS
SGM 30	SGM	30oC	YJM975	2_669	COX2	669	0.317589	NS
SGM 30	SGM	30oC	YJM975	2_672	COX2	672	0.688874	NS
SGM 30	SGM	30oC	YJM975	2_675	COX2	675	0.811687	NS
SGM 30	SGM	30oC	YJM975	2_676	COX2	676	0.505372	NS
SGM 30	SGM	30oC	YJM975	2_681	COX2	681	0.505372	NS
SGM 30	SGM	30oC	YJM975	2_682	COX2	682	0.811687	NS
SGM 30	SGM	30oC	YJM975	2_685	COX2	685	0.505372	NS
SGM 30	SGM	30oC	YJM975	2_691	COX2	691	0.800315	NS
SGM 30	SGM	30oC	YJM975	2_694	COX2	694	0.505372	NS
SGM 30	SGM	30oC	YJM975	2_700	COX2	700	0.878904	NS
SGM 30	SGM	30oC	YJM975	2_706	COX2	706	0.32282	NS
SGM 30	SGM	30oC	YJM975	2_709	COX2	709	0.505372	NS
SGM 30	SGM	30oC	YJM975	2_712	COX2	712	0.805896	NS
SGM 30	SGM	30oC	YJM975	3_69	COX3	69	0.00431027	NS
SGM 30	SGM	30oC	YJM975	3_378	COX3	378	0.869665	NS
SGM 30	SGM	30oC	YJM975	3_501	COX3	501	0.274983	NS
SGM 30	SGM	30oC	YJM975	3_540	COX3	540	0.946404	NS
SGM 30	SGM	30oC	YJM975	3_717	COX3	717	0.539505	NS
SGM 30	SGM	30oC	YJM975	3_768	COX3	768	0.176458	NS
SGM 30	SGM	30oC	YJM975	3_787	COX3	787	0.209669	NS
SGM 30	SGM	30oC	YJM975	3_789	COX3	789	0.0744861	NS
SGM 30	SGM	30oC	YJM975	3_792	COX3	792	0.209669	NS
SGM 30	SGM	30oC	YJM975	3_795	COX3	795	0.209669	NS
SGM 30	SGM	30oC	YJM975	3_795	COX3	795	0.209669	NS
SGM 30	SGM	30oC	YJM975	3_804	COX3	804	0.153808	NS
SGM 30	SGM	30oC	YJM975	3_807	COX3	807	0.0744861	NS
SGM 30	SGM	30oC	YJM975	V_48	VAR	48	0.85503	NS
SGM 30	SGM	30oC	YJM975	V_49	VAR	49	0.85503	NS
SGM 30	SGM	30oC	YJM975	V_50	VAR	50	0.85503	NS
SGM 30	SGM	30oC	YJM975	V_130	VAR	130	0.423577	NS
SGM 30	SGM	30oC	YJM975	V_185	VAR	185	0.403591	NS
SGM 30	SGM	30oC	YJM975	V_186	VAR	186	0.403591	NS
SGM 30	SGM	30oC	YJM975	V_187	VAR	187	0.00431027	NS
SGM 30	SGM	30oC	YJM975	V_188	VAR	188	0.00431027	NS
SGM 30	SGM	30oC	YJM975	V_189	VAR	189	0.00431027	NS
SGM 30	SGM	30oC	YJM975	V_190	VAR	190	0.00431027	NS
SGM 30	SGM	30oC	YJM975	V_191	VAR	191	0.00431027	NS
SGM 30	SGM	30oC	YJM975	V_192	VAR	192	0.00431027	NS
SGM 30	SGM	30oC	YJM975	V_193	VAR	193	0.00431027	NS
SGM 30	SGM	30oC	YJM975	V_194	VAR	194	0.00431027	NS
SGM 30	SGM	30oC	YJM975	V_195	VAR	195	0.00431027	NS
SGM 30	SGM	30oC	YJM975	V_196	VAR	196	0.00431027	NS
SGM 30	SGM	30oC	YJM975	V_197	VAR	197	0.00431027	NS
SGM 30	SGM	30oC	YJM975	V_198	VAR	198	0.00431027	NS
SGM 30	SGM	30oC	YJM975	V_199	VAR	199	0.00431027	NS
SGM 30	SGM	30oC	YJM975	V_200	VAR	200	0.00431027	NS
SGM 30	SGM	30oC	YJM975	V_201	VAR	201	0.00431027	NS
SGM 30	SGM	30oC	YJM975	V_202	VAR	202	0.00431027	NS
SGM 30	SGM	30oC	YJM975	V_203	VAR	203	0.00431027	NS
SGM 30	SGM	30oC	YJM975	V_204	VAR	204	0.00431027	NS
SGM 30	SGM	30oC	YJM975	V_205	VAR	205	0.00431027	NS
SGM 30	SGM	30oC	YJM975	V_206	VAR	206	0.00431027	NS
SGM 30	SGM	30oC	YJM975	V_207	VAR	207	0.00431027	NS
SGM 30	SGM	30oC	YJM975	V_208	VAR	208	0.00431027	NS
SGM 30	SGM	30oC	YJM975	V_209	VAR	209	0.00431027	NS
SGM 30	SGM	30oC	YJM975	V_210	VAR	210	0.00431027	NS
SGM 30	SGM	30oC	YJM975	V_211	VAR	211	0.00431027	NS
SGM 30	SGM	30oC	YJM975	V_212	VAR	212	0.00431027	NS
SGM 30	SGM	30oC	YJM975	V_213	VAR	213	0.00431027	NS
SGM 30	SGM	30oC	YJM975	V_214	VAR	214	0.00431027	NS
SGM 30	SGM	30oC	YJM975	V_215	VAR	215	0.00431027	NS
SGM 30	SGM	30oC	YJM975	V_216	VAR	216	0.00431027	NS
SGM 30	SGM	30oC	YJM975	V_217	VAR	217	0.00431027	NS
SGM 30	SGM	30oC	YJM975	V_218	VAR	218	0.00431027	NS
SGM 30	SGM	30oC	YJM975	V_219	VAR	219	0.00431027	NS
SGM 30	SGM	30oC	YJM975	V_220	VAR	220	0.00431027	NS
SGM 30	SGM	30oC	YJM975	V_221	VAR	221	0.00431027	NS
SGM 30	SGM	30oC	YJM975	V_222	VAR	222	0.00431027	NS
SGM 30	SGM	30oC	YJM975	V_223	VAR	223	0.00431027	NS
SGM 30	SGM	30oC	YJM975	V_224	VAR	224	0.00431027	NS
SGM 30	SGM	30oC	YJM975	V_225	VAR	225	0.00431027	NS
SGM 30	SGM	30oC	YJM975	V_226	VAR	226	0.00431027	NS
SGM 30	SGM	30oC	YJM975	V_227	VAR	227	0.00431027	NS
SGM 30	SGM	30oC	YJM975	V_228	VAR	228	0.00431027	NS
SGM 30	SGM	30oC	YJM975	V_229	VAR	229	0.00431027	NS
SGM 30	SGM	30oC	YJM975	V_230	VAR	230	0.00431027	NS
SGM 30	SGM	30oC	YJM975	V_231	VAR	231	0.00431027	NS
SGM 30	SGM	30oC	YJM975	V_232	VAR	232	0.00431027	NS
SGM 30	SGM	30oC	YJM975	V_233	VAR	233	0.00431027	NS
SGM 30	SGM	30oC	YJM975	V_234	VAR	234	0.00431027	NS
SGM 30	SGM	30oC	YJM975	V_235	VAR	235	0.403591	NS
SGM 30	SGM	30oC	YJM975	V_239	VAR	239	0.403591	NS
SGM 30	SGM	30oC	YJM975	V_481	VAR	481	0.00431027	NS
SGM 30	SGM	30oC	YJM975	V_482	VAR	482	0.00431027	NS
SGM 30	SGM	30oC	YJM975	V_483	VAR	483	0.70387	NS
SGM 30	SGM	30oC	YJM975	V_484	VAR	484	0.70387	NS
SGM 30	SGM	30oC	YJM975	V_485	VAR	485	0.70387	NS
SGM 30	SGM	30oC	YJM975	V_486	VAR	486	0.70387	NS
SGM 30	SGM	30oC	YJM975	V_487	VAR	487	0.70387	NS
SGM 30	SGM	30oC	YJM975	V_488	VAR	488	0.70387	NS
SGM 30	SGM	30oC	YJM975	V_489	VAR	489	0.00431027	NS
SGM 30	SGM	30oC	YJM975	V_860	VAR	860	0.440212	NS
SGM 30	SGM	30oC	YJM975	V_868	VAR	868	0.888946	NS
SGM 30	SGM	30oC	YJM975	V_867	VAR	867	0.423577	NS
SGM 30	SGM	30oC	YJM975	V_872	VAR	872	0.503526	NS
SGM 30	SGM	30oC	YJM975	V_877	VAR	877	0.315576	NS
SGM 30	SGM	30oC	YJM975	V_878	VAR	878	0.420561	NS
SGM 30	SGM	30oC	YJM975	V_879	VAR	879	0.823392	NS
SGM 30	SGM	30oC	YJM975	V_880	VAR	880	0.277743	NS
SGM 30	SGM	30oC	YJM975	V_881	VAR	881	0.277743	NS
SGM 30	SGM	30oC	YJM975	V_882	VAR	882	0.277743	NS
SGM 30	SGM	30oC	YJM975	V_883	VAR	883	0.277743	NS
SGM 30	SGM	30oC	YJM975	V_884	VAR	884	0.277743	NS
SGM 30	SGM	30oC	YJM975	V_885	VAR	885	0.162683	NS
SGM 30	SGM	30oC	YJM975	V_886	VAR	886	0.32101	NS
SGM 30	SGM	30oC	YJM975	V_887	VAR	887	0.162683	NS
SGM 30	SGM	30oC	YJM975	V_888	VAR	888	0.823392	NS
SGM 30	SGM	30oC	YJM975	V_889	VAR	889	0.823392	NS
SGM 30	SGM	30oC	YJM975	V_890	VAR	890	0.823392	NS
SGM 30	SGM	30oC	YJM975	V_891	VAR	891	0.823392	NS
SGM 30	SGM	30oC	YJM975	V_892	VAR	892	0.571522	NS
SGM 30	SGM	30oC	YJM975	V_893	VAR	893	0.571522	NS
SGM 30	SGM	30oC	YJM975	V_894	VAR	894	0.403591	NS
SGM 30	SGM	30oC	YJM975	V_895	VAR	895	0.906124	NS
SGM 30	SGM	30oC	YJM975	V_896	VAR	896	0.906124	NS
SGM 30	SGM	30oC	YJM975	V_1113	VAR	1113	0.797011	NS
SGM 30	SGM	30oC	YJM981	6_345	ATP6	345	0.555838	NS
SGM 30	SGM	30oC	YJM981	6_351	ATP6	351	0.751328	NS
SGM 30	SGM	30oC	YJM981	6_400	ATP6	400	0.705678	NS
SGM 30	SGM	30oC	YJM981	6_529	ATP6	529	0.589876	NS
SGM 30	SGM	30oC	YJM981	6_531	ATP6	531	0.589876	NS
SGM 30	SGM	30oC	YJM981	6_543	ATP6	543	0.126249	NS
SGM 30	SGM	30oC	YJM981	6_605	ATP6	605	0.126249	NS
SGM 30	SGM	30oC	YJM981	6_678	ATP6	678	0.288478	NS
SGM 30	SGM	30oC	YJM981	6_708	ATP6	708	0.207414	NS
SGM 30	SGM	30oC	YJM981	6_721	ATP6	721	0.126249	NS
SGM 30	SGM	30oC	YJM981	6_723	ATP6	723	0.126249	NS
SGM 30	SGM	30oC	YJM981	6_753	ATP6	753	0.284679	NS
SGM 30	SGM	30oC	YJM981	6_763	ATP6	763	0.284679	NS
SGM 30	SGM	30oC	YJM981	6_766	ATP6	766	0.284679	NS
SGM 30	SGM	30oC	YJM981	8_105	ATP8	105	0.645636	NS
SGM 30	SGM	30oC	YJM981	9_165	ATP9	165	0.645636	NS
SGM 30	SGM	30oC	YJM981	BE1_24	COB	24	0.0979977	NS
SGM 30	SGM	30oC	YJM981	BE1_49	COB	49	0.0108384	NS
SGM 30	SGM	30oC	YJM981	BE1_138	COB	138	0.139748	NS
SGM 30	SGM	30oC	YJM981	BE1_150	COB	150	0.139748	NS
SGM 30	SGM	30oC	YJM981	BE1_168	COB	168	0.908576	NS
SGM 30	SGM	30oC	YJM981	BE1_264	COB	264	0.133164	NS
SGM 30	SGM	30oC	YJM981	BE3_451	COB	451	0.991537	NS
SGM 30	SGM	30oC	YJM981	BE4_529	COB	529	0.491466	NS
SGM 30	SGM	30oC	YJM981	BE4_550	COB	550	0.491466	NS
SGM 30	SGM	30oC	YJM981	BE4_565	COB	565	0.543079	NS
SGM 30	SGM	30oC	YJM981	BE4_571	COB	571	0.543079	NS
SGM 30	SGM	30oC	YJM981	BE4_592	COB	592	0.520485	NS
SGM 30	SGM	30oC	YJM981	BE5_771	COB	771	0.520485	NS
SGM 30	SGM	30oC	YJM981	BE6_1021	COB	1021	0.252564	NS
SGM 30	SGM	30oC	YJM981	1E1_150	COX1	150	0.551041	NS
SGM 30	SGM	30oC	YJM981	1E1_159	COX1	159	0.841477	NS
SGM 30	SGM	30oC	YJM981	1E1_164	COX1	164	0.440339	NS
SGM 30	SGM	30oC	YJM981	1E2_178	COX1	178	0.520485	NS
SGM 30	SGM	30oC	YJM981	1E2_198	COX1	198	0.283183	NS
SGM 30	SGM	30oC	YJM981	1E3_228	COX1	228	0.520485	NS
SGM 30	SGM	30oC	YJM981	1E3_231	COX1	231	0.775317	NS
SGM 30	SGM	30oC	YJM981	1E3_234	COX1	234	0.775317	NS
SGM 30	SGM	30oC	YJM981	1E3_243	COX1	243	0.590374	NS
SGM 30	SGM	30oC	YJM981	1E4_261	COX1	261	0.309358	NS
SGM 30	SGM	30oC	YJM981	1E5_696	COX1	696	0.550107	NS
SGM 30	SGM	30oC	YJM981	1E7_723	COX1	723	0.163432	NS
SGM 30	SGM	30oC	YJM981	1E7_726	COX1	726	0.163432	NS
SGM 30	SGM	30oC	YJM981	1E7_747	COX1	747	0.173601	NS
SGM 30	SGM	30oC	YJM981	1E7_855	COX1	855	0.106794	NS
SGM 30	SGM	30oC	YJM981	1E8_901	COX1	901	0.780091	NS
SGM 30	SGM	30oC	YJM981	1E8_902	COX1	902	0.780091	NS
SGM 30	SGM	30oC	YJM981	1E8_921	COX1	921	0.780091	NS
SGM 30	SGM	30oC	YJM981	1E8_927	COX1	927	0.416838	NS
SGM 30	SGM	30oC	YJM981	1E8_959	COX1	959	0.416838	NS
SGM 30	SGM	30oC	YJM981	1E8_960	COX1	960	0.416838	NS
SGM 30	SGM	30oC	YJM981	1E8_967	COX1	967	0.416838	NS
SGM 30	SGM	30oC	YJM981	1E8_968	COX1	968	0.416838	NS
SGM 30	SGM	30oC	YJM981	1E9_977	COX1	977	0.416838	NS
SGM 30	SGM	30oC	YJM981	1E9_980	COX1	980	0.306397	NS
SGM 30	SGM	30oC	YJM981	1E9_981	COX1	981	0.726417	NS
SGM 30	SGM	30oC	YJM981	1E9_986	COX1	986	0.873611	NS
SGM 30	SGM	30oC	YJM981	1E10_1118	COX1	1118	0.374683	NS
SGM 30	SGM	30oC	YJM981	1E10_1121	COX1	1121	0.374683	NS
SGM 30	SGM	30oC	YJM981	1E10_1127	COX1	1127	0.374683	NS
SGM 30	SGM	30oC	YJM981	1E11_1154	COX1	1154	0.374683	NS
SGM 30	SGM	30oC	YJM981	1E11_1175	COX1	1175	0.374683	NS
SGM 30	SGM	30oC	YJM981	1E11_1184	COX1	1184	0.404718	NS
SGM 30	SGM	30oC	YJM981	1E11_1292	COX1	1292	0.607788	NS
SGM 30	SGM	30oC	YJM981	1E11_1445	COX1	1445	0.252772	NS
SGM 30	SGM	30oC	YJM981	1E11_1476	COX1	1476	0.394645	NS
SGM 30	SGM	30oC	YJM981	1E11_1477	COX1	1477	0.394645	NS
SGM 30	SGM	30oC	YJM981	1E11_1487	COX1	1487	0.394645	NS
SGM 30	SGM	30oC	YJM981	2_294	COX2	294	0.552538	NS
SGM 30	SGM	30oC	YJM981	2_468	COX2	468	0.137188	NS
SGM 30	SGM	30oC	YJM981	2_570	COX2	570	0.137188	NS
SGM 30	SGM	30oC	YJM981	2_624	COX2	624	0.691219	NS
SGM 30	SGM	30oC	YJM981	2_627	COX2	627	0.137188	NS
SGM 30	SGM	30oC	YJM981	2_633	COX2	633	0.484054	NS
SGM 30	SGM	30oC	YJM981	2_648	COX2	648	0.683601	NS
SGM 30	SGM	30oC	YJM981	2_657	COX2	657	0.520485	NS
SGM 30	SGM	30oC	YJM981	2_658	COX2	658	0.376558	NS
SGM 30	SGM	30oC	YJM981	2_659	COX2	659	0.376558	NS
SGM 30	SGM	30oC	YJM981	2_663	COX2	663	0.58932	NS
SGM 30	SGM	30oC	YJM981	2_664	COX2	664	0.731654	NS
SGM 30	SGM	30oC	YJM981	2_665	COX2	665	0.731654	NS
SGM 30	SGM	30oC	YJM981	2_666	COX2	666	0.611727	NS
SGM 30	SGM	30oC	YJM981	2_669	COX2	669	0.575798	NS
SGM 30	SGM	30oC	YJM981	2_672	COX2	672	0.283592	NS
SGM 30	SGM	30oC	YJM981	2_675	COX2	675	0.871904	NS
SGM 30	SGM	30oC	YJM981	2_676	COX2	676	0.376558	NS
SGM 30	SGM	30oC	YJM981	2_681	COX2	681	0.376558	NS
SGM 30	SGM	30oC	YJM981	2_682	COX2	682	0.871904	NS
SGM 30	SGM	30oC	YJM981	2_685	COX2	685	0.376558	NS
SGM 30	SGM	30oC	YJM981	2_691	COX2	691	0.507356	NS
SGM 30	SGM	30oC	YJM981	2_694	COX2	694	0.376558	NS
SGM 30	SGM	30oC	YJM981	2_700	COX2	700	0.611187	NS
SGM 30	SGM	30oC	YJM981	2_706	COX2	706	0.155781	NS
SGM 30	SGM	30oC	YJM981	2_709	COX2	709	0.376558	NS
SGM 30	SGM	30oC	YJM981	2_712	COX2	712	0.731654	NS
SGM 30	SGM	30oC	YJM981	3_69	COX3	69	0.607788	NS
SGM 30	SGM	30oC	YJM981	3_378	COX3	378	0.569702	NS
SGM 30	SGM	30oC	YJM981	3_501	COX3	501	0.366811	NS
SGM 30	SGM	30oC	YJM981	3_540	COX3	540	0.153141	NS
SGM 30	SGM	30oC	YJM981	3_717	COX3	717	0.141242	NS
SGM 30	SGM	30oC	YJM981	3_768	COX3	768	0.677974	NS
SGM 30	SGM	30oC	YJM981	3_787	COX3	787	0.566318	NS
SGM 30	SGM	30oC	YJM981	3_789	COX3	789	0.769892	NS
SGM 30	SGM	30oC	YJM981	3_792	COX3	792	0.566318	NS
SGM 30	SGM	30oC	YJM981	3_795	COX3	795	0.566318	NS
SGM 30	SGM	30oC	YJM981	3_795	COX3	795	0.566318	NS
SGM 30	SGM	30oC	YJM981	3_804	COX3	804	0.969975	NS
SGM 30	SGM	30oC	YJM981	3_807	COX3	807	0.769892	NS
SGM 30	SGM	30oC	YJM981	V_48	VAR	48	0.30449	NS
SGM 30	SGM	30oC	YJM981	V_49	VAR	49	0.30449	NS
SGM 30	SGM	30oC	YJM981	V_50	VAR	50	0.30449	NS
SGM 30	SGM	30oC	YJM981	V_130	VAR	130	0.520485	NS
SGM 30	SGM	30oC	YJM981	V_185	VAR	185	0.808149	NS
SGM 30	SGM	30oC	YJM981	V_186	VAR	186	0.808149	NS
SGM 30	SGM	30oC	YJM981	V_187	VAR	187	0.607788	NS
SGM 30	SGM	30oC	YJM981	V_188	VAR	188	0.607788	NS
SGM 30	SGM	30oC	YJM981	V_189	VAR	189	0.607788	NS
SGM 30	SGM	30oC	YJM981	V_190	VAR	190	0.607788	NS
SGM 30	SGM	30oC	YJM981	V_191	VAR	191	0.607788	NS
SGM 30	SGM	30oC	YJM981	V_192	VAR	192	0.607788	NS
SGM 30	SGM	30oC	YJM981	V_193	VAR	193	0.607788	NS
SGM 30	SGM	30oC	YJM981	V_194	VAR	194	0.607788	NS
SGM 30	SGM	30oC	YJM981	V_195	VAR	195	0.607788	NS
SGM 30	SGM	30oC	YJM981	V_196	VAR	196	0.607788	NS
SGM 30	SGM	30oC	YJM981	V_197	VAR	197	0.607788	NS
SGM 30	SGM	30oC	YJM981	V_198	VAR	198	0.607788	NS
SGM 30	SGM	30oC	YJM981	V_199	VAR	199	0.607788	NS
SGM 30	SGM	30oC	YJM981	V_200	VAR	200	0.607788	NS
SGM 30	SGM	30oC	YJM981	V_201	VAR	201	0.607788	NS
SGM 30	SGM	30oC	YJM981	V_202	VAR	202	0.607788	NS
SGM 30	SGM	30oC	YJM981	V_203	VAR	203	0.607788	NS
SGM 30	SGM	30oC	YJM981	V_204	VAR	204	0.607788	NS
SGM 30	SGM	30oC	YJM981	V_205	VAR	205	0.607788	NS
SGM 30	SGM	30oC	YJM981	V_206	VAR	206	0.607788	NS
SGM 30	SGM	30oC	YJM981	V_207	VAR	207	0.607788	NS
SGM 30	SGM	30oC	YJM981	V_208	VAR	208	0.607788	NS
SGM 30	SGM	30oC	YJM981	V_209	VAR	209	0.607788	NS
SGM 30	SGM	30oC	YJM981	V_210	VAR	210	0.607788	NS
SGM 30	SGM	30oC	YJM981	V_211	VAR	211	0.607788	NS
SGM 30	SGM	30oC	YJM981	V_212	VAR	212	0.607788	NS
SGM 30	SGM	30oC	YJM981	V_213	VAR	213	0.607788	NS
SGM 30	SGM	30oC	YJM981	V_214	VAR	214	0.607788	NS
SGM 30	SGM	30oC	YJM981	V_215	VAR	215	0.607788	NS
SGM 30	SGM	30oC	YJM981	V_216	VAR	216	0.607788	NS
SGM 30	SGM	30oC	YJM981	V_217	VAR	217	0.607788	NS
SGM 30	SGM	30oC	YJM981	V_218	VAR	218	0.607788	NS
SGM 30	SGM	30oC	YJM981	V_219	VAR	219	0.607788	NS
SGM 30	SGM	30oC	YJM981	V_220	VAR	220	0.607788	NS
SGM 30	SGM	30oC	YJM981	V_221	VAR	221	0.607788	NS
SGM 30	SGM	30oC	YJM981	V_222	VAR	222	0.607788	NS
SGM 30	SGM	30oC	YJM981	V_223	VAR	223	0.607788	NS
SGM 30	SGM	30oC	YJM981	V_224	VAR	224	0.607788	NS
SGM 30	SGM	30oC	YJM981	V_225	VAR	225	0.607788	NS
SGM 30	SGM	30oC	YJM981	V_226	VAR	226	0.607788	NS
SGM 30	SGM	30oC	YJM981	V_227	VAR	227	0.607788	NS
SGM 30	SGM	30oC	YJM981	V_228	VAR	228	0.607788	NS
SGM 30	SGM	30oC	YJM981	V_229	VAR	229	0.607788	NS
SGM 30	SGM	30oC	YJM981	V_230	VAR	230	0.607788	NS
SGM 30	SGM	30oC	YJM981	V_231	VAR	231	0.607788	NS
SGM 30	SGM	30oC	YJM981	V_232	VAR	232	0.607788	NS
SGM 30	SGM	30oC	YJM981	V_233	VAR	233	0.607788	NS
SGM 30	SGM	30oC	YJM981	V_234	VAR	234	0.607788	NS
SGM 30	SGM	30oC	YJM981	V_235	VAR	235	0.808149	NS
SGM 30	SGM	30oC	YJM981	V_239	VAR	239	0.808149	NS
SGM 30	SGM	30oC	YJM981	V_481	VAR	481	0.607788	NS
SGM 30	SGM	30oC	YJM981	V_482	VAR	482	0.607788	NS
SGM 30	SGM	30oC	YJM981	V_483	VAR	483	0.103808	NS
SGM 30	SGM	30oC	YJM981	V_484	VAR	484	0.103808	NS
SGM 30	SGM	30oC	YJM981	V_485	VAR	485	0.103808	NS
SGM 30	SGM	30oC	YJM981	V_486	VAR	486	0.103808	NS
SGM 30	SGM	30oC	YJM981	V_487	VAR	487	0.103808	NS
SGM 30	SGM	30oC	YJM981	V_488	VAR	488	0.103808	NS
SGM 30	SGM	30oC	YJM981	V_489	VAR	489	0.607788	NS
SGM 30	SGM	30oC	YJM981	V_860	VAR	860	0.87983	NS
SGM 30	SGM	30oC	YJM981	V_868	VAR	868	0.252564	NS
SGM 30	SGM	30oC	YJM981	V_867	VAR	867	0.520485	NS
SGM 30	SGM	30oC	YJM981	V_872	VAR	872	0.621574	NS
SGM 30	SGM	30oC	YJM981	V_877	VAR	877	0.820467	NS
SGM 30	SGM	30oC	YJM981	V_878	VAR	878	0.774864	NS
SGM 30	SGM	30oC	YJM981	V_879	VAR	879	0.115102	NS
SGM 30	SGM	30oC	YJM981	V_880	VAR	880	0.229426	NS
SGM 30	SGM	30oC	YJM981	V_881	VAR	881	0.229426	NS
SGM 30	SGM	30oC	YJM981	V_882	VAR	882	0.229426	NS
SGM 30	SGM	30oC	YJM981	V_883	VAR	883	0.229426	NS
SGM 30	SGM	30oC	YJM981	V_884	VAR	884	0.229426	NS
SGM 30	SGM	30oC	YJM981	V_885	VAR	885	0.43027	NS
SGM 30	SGM	30oC	YJM981	V_886	VAR	886	0.738572	NS
SGM 30	SGM	30oC	YJM981	V_887	VAR	887	0.43027	NS
SGM 30	SGM	30oC	YJM981	V_888	VAR	888	0.115102	NS
SGM 30	SGM	30oC	YJM981	V_889	VAR	889	0.115102	NS
SGM 30	SGM	30oC	YJM981	V_890	VAR	890	0.115102	NS
SGM 30	SGM	30oC	YJM981	V_891	VAR	891	0.115102	NS
SGM 30	SGM	30oC	YJM981	V_892	VAR	892	0.204416	NS
SGM 30	SGM	30oC	YJM981	V_893	VAR	893	0.204416	NS
SGM 30	SGM	30oC	YJM981	V_894	VAR	894	0.808149	NS
SGM 30	SGM	30oC	YJM981	V_895	VAR	895	0.5869	NS
SGM 30	SGM	30oC	YJM981	V_896	VAR	896	0.5869	NS
SGM 30	SGM	30oC	YJM981	V_1113	VAR	1113	0.508259	NS
YJM975	SGM 30C	2_675	COX2	675	0.811687	NS	0.000378788
YJM975	SGM 30C	2_682	COX2	682	0.811687	NS	0.000378788
DBVPG6044	SGM 30C	6_351	ATP6	351	0.811953	NS	0.000378788
DBVPG1373	SGM 30C	3_804	COX3	804	0.812378	NS	0.000381679
YPS606	SOE 30C	3_787	COX3	787	0.812948	NS	0.000378788
YPS606	SOE 30C	3_792	COX3	792	0.812948	NS	0.000378788
YPS606	SOE 30C	3_795	COX3	795	0.812948	NS	0.000378788
YPS606	SOE 30C	3_795	COX3	795	0.812948	NS	0.000378788
YJM981	SGM 37C	8_105	ATP8	105	0.814012	NS	0.000378788
YJM981	SGM 37C	9_165	ATP9	165	0.814012	NS	0.000378788
L1528	SGM 30C	3_787	COX3	787	0.814566	NS	0.000378788
L1528	SGM 30C	3_792	COX3	792	0.814566	NS	0.000378788
L1528	SGM 30C	3_795	COX3	795	0.814566	NS	0.000378788
L1528	SGM 30C	3_795	COX3	795	0.814566	NS	0.000378788
YJM981	SGM 37C	1E1_150	COX1	150	0.815433	NS	0.000378788
DBVPG6044	SGM 30C	BE4_529	COB	529	0.815438	NS	0.000378788
DBVPG6044	SGM 30C	BE4_550	COB	550	0.815438	NS	0.000378788
YJM975	SGM 37C	3_378	COX3	378	0.816647	NS	0.000378788
BC187	SGM 30C	2_468	COX2	468	0.820122	NS	0.000378788
BC187	SGM 30C	2_570	COX2	570	0.820122	NS	0.000378788
BC187	SGM 30C	2_627	COX2	627	0.820122	NS	0.000378788
L1528	SGM 30C	2_706	COX2	706	0.820302	NS	0.000378788
YJM981	SGM 30C	V_877	VAR	877	0.820467	NS	0.000378788
Y12	SGM 30C	2_706	COX2	706	0.8207	NS	0.000378788
YJM981	SGM 37C	3_501	COX3	501	0.820713	NS	0.000378788
W303	CSMEG_30	6_543	ATP6	543	0.822721	NS	0.000378788
W303	CSMEG_30	6_605	ATP6	605	0.822721	NS	0.000378788
W303	CSMEG_30	6_721	ATP6	721	0.822721	NS	0.000378788
W303	CSMEG_30	6_723	ATP6	723	0.822721	NS	0.000378788
W303	CSM_30	V_48	VAR	48	0.823247	NS	0.000378788
W303	CSM_30	V_49	VAR	49	0.823247	NS	0.000378788
W303	CSM_30	V_50	VAR	50	0.823247	NS	0.000378788
YJM975	SGM 30C	V_879	VAR	879	0.823392	NS	0.000378788
YJM975	SGM 30C	V_888	VAR	888	0.823392	NS	0.000378788
YJM975	SGM 30C	V_889	VAR	889	0.823392	NS	0.000378788
YJM975	SGM 30C	V_890	VAR	890	0.823392	NS	0.000378788
YJM975	SGM 30C	V_891	VAR	891	0.823392	NS	0.000378788
BC187	SGM 30C	1E3_243	COX1	243	0.823914	NS	0.000378788
YJM981	SGM 37C	BE3_451	COB	451	0.824792	NS	0.000378788
BC187	SGM 30C	1E5_696	COX1	696	0.825126	NS	0.000378788
BC187	SGM 30C	V_885	VAR	885	0.8256	NS	0.000378788
BC187	SGM 30C	V_887	VAR	887	0.8256	NS	0.000378788
YJM975	SGM 30C	BE1_49	COB	49	0.827429	NS	0.000378788
W303	CSMEG_30	2_633	COX2	633	0.829989	NS	0.000378788
YPS606	SOE 30C	V_885	VAR	885	0.831246	NS	0.000378788
YPS606	SOE 30C	V_887	VAR	887	0.831246	NS	0.000378788
Y12	SGM 30C	1E11_1476	COX1	1476	0.832096	NS	0.000378788
Y12	SGM 30C	1E11_1477	COX1	1477	0.832096	NS	0.000378788
Y12	SGM 30C	1E11_1487	COX1	1487	0.832096	NS	0.000378788
W303	CSMEG_30	1E1_164	COX1	164	0.835116	NS	0.000378788
YJM981	SGM 37C	V_877	VAR	877	0.835344	NS	0.000378788
W303	CSM_30	6_400	ATP6	400	0.836336	NS	0.000378788
DBVPG6044	SGM 30C	V_49	VAR	49	0.837887	NS	0.000378788
DBVPG6044	SGM 30C	V_50	VAR	50	0.837887	NS	0.000378788
DBVPG6044	SGM 30C	V_48	VAR	48	0.837887	NS	0.000378788
YIIc17_E5	SGM 30C	1E4_261	COX1	261	0.838056	NS	0.000378788
YIIc17_E5	SGM 30C	V_885	VAR	885	0.838785	NS	0.000378788
YIIc17_E5	SGM 30C	V_887	VAR	887	0.838785	NS	0.000378788
Y12	SGM 30C	1E8_927	COX1	927	0.839243	NS	0.000378788
Y12	SGM 30C	1E8_959	COX1	959	0.839243	NS	0.000378788
Y12	SGM 30C	1E8_960	COX1	960	0.839243	NS	0.000378788
Y12	SGM 30C	1E8_967	COX1	967	0.839243	NS	0.000378788
Y12	SGM 30C	1E8_968	COX1	968	0.839243	NS	0.000378788
Y12	SGM 30C	1E9_977	COX1	977	0.839243	NS	0.000378788
YIIc17_E5	SGM 30C	BE3_451	COB	451	0.840578	NS	0.000378788
YJM981	SGM 30C	1E1_159	COX1	159	0.841477	NS	0.000378788
L1528	SGM 30C	6_753	ATP6	753	0.842663	NS	0.000378788
L1528	SGM 30C	6_763	ATP6	763	0.842663	NS	0.000378788
L1528	SGM 30C	6_766	ATP6	766	0.842663	NS	0.000378788
YJM975	SGM 37C	2_669	COX2	669	0.84328	NS	0.000378788
DBVPG6044	SGM 30C	2_294	COX2	294	0.843503	NS	0.000378788
W303	CSM_30	2_624	COX2	624	0.845158	NS	0.000378788
DBVPG6044	SGM 30C	6_529	ATP6	529	0.845825	NS	0.000378788
DBVPG6044	SGM 30C	6_531	ATP6	531	0.845825	NS	0.000378788
YPS606	SOE 30C	1E11_1476	COX1	1476	0.847429	NS	0.000378788
YPS606	SOE 30C	1E11_1477	COX1	1477	0.847429	NS	0.000378788
YPS606	SOE 30C	1E11_1487	COX1	1487	0.847429	NS	0.000378788
Y12	SGM 30C	1E8_901	COX1	901	0.848095	NS	0.000378788
Y12	SGM 30C	1E8_902	COX1	902	0.848095	NS	0.000378788
Y12	SGM 30C	1E8_921	COX1	921	0.848095	NS	0.000378788
BC187	SGM 30C	1E7_723	COX1	723	0.850262	NS	0.000378788
BC187	SGM 30C	1E7_726	COX1	726	0.850262	NS	0.000378788
YJM981	SGM 37C	1E11_1476	COX1	1476	0.85105	NS	0.000378788
YJM981	SGM 37C	1E11_1477	COX1	1477	0.85105	NS	0.000378788
YJM981	SGM 37C	1E11_1487	COX1	1487	0.85105	NS	0.000378788
Y12	SGM 30C	1E7_747	COX1	747	0.851063	NS	0.000378788
YJM975	SGM 30C	V_48	VAR	48	0.85503	NS	0.000378788
YJM975	SGM 30C	V_49	VAR	49	0.85503	NS	0.000378788
YJM975	SGM 30C	V_50	VAR	50	0.85503	NS	0.000378788
L1528	SGM 30C	2_672	COX2	672	0.85528	NS	0.000378788
L1528	SGM 30C	2_664	COX2	664	0.855968	NS	0.000378788
L1528	SGM 30C	2_665	COX2	665	0.855968	NS	0.000378788
L1528	SGM 30C	2_712	COX2	712	0.855968	NS	0.000378788
YJM975	SGM 30C	1E2_198	COX1	198	0.858027	NS	0.000378788
DBVPG1373	SGM 30C	3_501	COX3	501	0.859056	NS	0.000381679
W303	CSM_30	BE4_565	COB	565	0.859949	NS	0.000378788
W303	CSM_30	BE4_571	COB	571	0.859949	NS	0.000378788
DBVPG1373	SGM 30C	V_484	VAR	484	0.860869	NS	0.000381679
DBVPG1373	SGM 30C	V_485	VAR	485	0.860869	NS	0.000381679
DBVPG1373	SGM 30C	V_487	VAR	487	0.860869	NS	0.000381679
DBVPG1373	SGM 30C	V_488	VAR	488	0.860869	NS	0.000381679
DBVPG1373	SGM 30C	V_483	VAR	483	0.860869	NS	0.000381679
DBVPG1373	SGM 30C	V_486	VAR	486	0.860869	NS	0.000381679
Y12	SGM 30C	BE6_1021	COB	1021	0.861409	NS	0.000378788
Y12	SGM 30C	V_868	VAR	868	0.861409	NS	0.000378788
W303	CSM_30	8_105	ATP8	105	0.862068	NS	0.000378788
W303	CSM_30	9_165	ATP9	165	0.862068	NS	0.000378788
YPS606	SOE 30C	2_633	COX2	633	0.862658	NS	0.000378788
BC187	SGM 30C	2_658	COX2	658	0.862967	NS	0.000378788
BC187	SGM 30C	2_659	COX2	659	0.862967	NS	0.000378788
BC187	SGM 30C	2_676	COX2	676	0.862967	NS	0.000378788
BC187	SGM 30C	2_681	COX2	681	0.862967	NS	0.000378788
BC187	SGM 30C	2_685	COX2	685	0.862967	NS	0.000378788
BC187	SGM 30C	2_694	COX2	694	0.862967	NS	0.000378788
BC187	SGM 30C	2_709	COX2	709	0.862967	NS	0.000378788
YJM981	SGM 37C	1E5_696	COX1	696	0.86297	NS	0.000378788
L1528	SGM 30C	6_400	ATP6	400	0.863132	NS	0.000378788
BC187	SGM 30C	2_624	COX2	624	0.863904	NS	0.000378788
DBVPG6044	SGM 30C	1E3_243	COX1	243	0.868166	NS	0.000378788
YJM975	SGM 30C	3_378	COX3	378	0.869665	NS	0.000378788
YIIc17_E5	SGM 30C	3_717	COX3	717	0.870366	NS	0.000378788
DBVPG6044	SGM 30C	BE4_565	COB	565	0.870944	NS	0.000378788
DBVPG6044	SGM 30C	BE4_571	COB	571	0.870944	NS	0.000378788
YIIc17_E5	SGM 30C	1E7_855	COX1	855	0.871184	NS	0.000378788
W303	CSM_30	BE6_1021	COB	1021	0.871862	NS	0.000378788
W303	CSM_30	V_868	VAR	868	0.871862	NS	0.000378788
YJM981	SGM 30C	2_675	COX2	675	0.871904	NS	0.000378788
YJM981	SGM 30C	2_682	COX2	682	0.871904	NS	0.000378788
YJM975	SGM 30C	6_345	ATP6	345	0.872566	NS	0.000378788
BC187	SGM 30C	1E1_159	COX1	159	0.872707	NS	0.000378788
YJM981	SGM 30C	1E9_986	COX1	986	0.873611	NS	0.000378788
L1528	SGM 30C	2_633	COX2	633	0.87624	NS	0.000378788
DBVPG6044	SGM 30C	2_700	COX2	700	0.877046	NS	0.000378788
DBVPG6044	SGM 30C	1E9_981	COX1	981	0.877484	NS	0.000378788
YJM975	SGM 30C	2_700	COX2	700	0.878904	NS	0.000378788
YJM975	SGM 30C	2_624	COX2	624	0.879792	NS	0.000378788
YJM981	SGM 30C	V_860	VAR	860	0.87983	NS	0.000378788
DBVPG6044	SGM 30C	2_663	COX2	663	0.88005	NS	0.000378788
BC187	SGM 30C	BE1_138	COB	138	0.880793	NS	0.000378788
BC187	SGM 30C	BE1_150	COB	150	0.880793	NS	0.000378788
DBVPG6044	SGM 30C	V_886	VAR	886	0.881237	NS	0.000378788
YJM975	SGM 30C	6_400	ATP6	400	0.881802	NS	0.000378788
DBVPG1373	SGM 30C	3_540	COX3	540	0.881943	NS	0.000381679
YJM981	SGM 37C	BE6_1021	COB	1021	0.88836	NS	0.000378788
YJM981	SGM 37C	V_868	VAR	868	0.88836	NS	0.000378788
YJM975	SGM 30C	BE6_1021	COB	1021	0.888946	NS	0.000378788
YJM975	SGM 30C	V_868	VAR	868	0.888946	NS	0.000378788
W303	CSMEG_30	1E2_198	COX1	198	0.889035	NS	0.000378788
YPS606	SOE 30C	6_543	ATP6	543	0.890025	NS	0.000378788
YPS606	SOE 30C	6_721	ATP6	721	0.890025	NS	0.000378788
YPS606	SOE 30C	6_723	ATP6	723	0.890025	NS	0.000378788
YPS606	SOE 30C	6_605	ATP6	605	0.890025	NS	0.000378788
YPS606	SOE 30C	3_804	COX3	804	0.891171	NS	0.000378788
YJM981	SGM 37C	V_878	VAR	878	0.891424	NS	0.000378788
L1528	SGM 30C	1E8_927	COX1	927	0.892153	NS	0.000378788
L1528	SGM 30C	1E8_959	COX1	959	0.892153	NS	0.000378788
L1528	SGM 30C	1E8_960	COX1	960	0.892153	NS	0.000378788
L1528	SGM 30C	1E8_967	COX1	967	0.892153	NS	0.000378788
L1528	SGM 30C	1E8_968	COX1	968	0.892153	NS	0.000378788
L1528	SGM 30C	1E9_977	COX1	977	0.892153	NS	0.000378788
YIIc17_E5	SGM 30C	6_529	ATP6	529	0.892249	NS	0.000378788
YIIc17_E5	SGM 30C	6_531	ATP6	531	0.892249	NS	0.000378788
DBVPG1373	SGM 30C	V_879	VAR	879	0.893317	NS	0.000381679
DBVPG1373	SGM 30C	V_888	VAR	888	0.893317	NS	0.000381679
DBVPG1373	SGM 30C	V_889	VAR	889	0.893317	NS	0.000381679
DBVPG1373	SGM 30C	V_890	VAR	890	0.893317	NS	0.000381679
DBVPG1373	SGM 30C	V_891	VAR	891	0.893317	NS	0.000381679
DBVPG6044	SGM 30C	1E2_198	COX1	198	0.89407	NS	0.000378788
YJM975	SGM 37C	2_624	COX2	624	0.898264	NS	0.000378788
L1528	SGM 30C	1E8_901	COX1	901	0.903626	NS	0.000378788
L1528	SGM 30C	1E8_902	COX1	902	0.903626	NS	0.000378788
L1528	SGM 30C	1E8_921	COX1	921	0.903626	NS	0.000378788
L1528	SGM 30C	3_378	COX3	378	0.904235	NS	0.000378788
DBVPG6044	SGM 30C	V_885	VAR	885	0.905354	NS	0.000378788
DBVPG6044	SGM 30C	V_887	VAR	887	0.905354	NS	0.000378788
YPS606	SOE 30C	1E1_164	COX1	164	0.905382	NS	0.000378788
YJM975	SGM 30C	V_895	VAR	895	0.906124	NS	0.000378788
YJM975	SGM 30C	V_896	VAR	896	0.906124	NS	0.000378788
YIIc17_E5	SGM 30C	BE1_168	COB	168	0.906724	NS	0.000378788
YJM981	SGM 30C	BE1_168	COB	168	0.908576	NS	0.000378788
BC187	SGM 30C	3_378	COX3	378	0.908871	NS	0.000378788
W303	CSM_30	BE1_264	COB	264	0.910024	NS	0.000378788
DBVPG1373	SGM 30C	6_543	ATP6	543	0.912091	NS	0.000381679
DBVPG1373	SGM 30C	6_605	ATP6	605	0.912091	NS	0.000381679
DBVPG1373	SGM 30C	6_721	ATP6	721	0.912091	NS	0.000381679
DBVPG1373	SGM 30C	6_723	ATP6	723	0.912091	NS	0.000381679
Y12	SGM 30C	V_483	VAR	483	0.914336	NS	0.000378788
Y12	SGM 30C	V_484	VAR	484	0.914336	NS	0.000378788
Y12	SGM 30C	V_485	VAR	485	0.914336	NS	0.000378788
Y12	SGM 30C	V_486	VAR	486	0.914336	NS	0.000378788
Y12	SGM 30C	V_487	VAR	487	0.914336	NS	0.000378788
Y12	SGM 30C	V_488	VAR	488	0.914336	NS	0.000378788
L1528	SGM 30C	BE1_138	COB	138	0.914771	NS	0.000378788
L1528	SGM 30C	BE1_150	COB	150	0.914771	NS	0.000378788
YIIc17_E5	SGM 30C	3_768	COX3	768	0.914997	NS	0.000378788
BC187	SGM 30C	3_717	COX3	717	0.916925	NS	0.000378788
BC187	SGM 30C	6_708	ATP6	708	0.91764	NS	0.000378788
L1528	SGM 30C	1E11_1184	COX1	1184	0.919238	NS	0.000378788
YJM975	SGM 37C	1E1_164	COX1	164	0.919788	NS	0.000378788
BC187	SGM 30C	V_892	VAR	892	0.920177	NS	0.000378788
BC187	SGM 30C	V_893	VAR	893	0.920177	NS	0.000378788
W303	CSM_30	2_648	COX2	648	0.920365	NS	0.000378788
YJM981	SGM 37C	3_804	COX3	804	0.922169	NS	0.000378788
W303	CSM_30	V_877	VAR	877	0.924335	NS	0.000378788
YJM975	SGM 37C	2_691	COX2	691	0.926336	NS	0.000378788
YIIc17_E5	SGM 30C	BE4_592	COB	592	0.927219	NS	0.000378788
YIIc17_E5	SGM 30C	BE5_771	COB	771	0.927219	NS	0.000378788
YIIc17_E5	SGM 30C	1E2_178	COX1	178	0.927219	NS	0.000378788
YIIc17_E5	SGM 30C	1E3_228	COX1	228	0.927219	NS	0.000378788
YIIc17_E5	SGM 30C	2_657	COX2	657	0.927219	NS	0.000378788
YIIc17_E5	SGM 30C	V_130	VAR	130	0.927219	NS	0.000378788
YIIc17_E5	SGM 30C	V_867	VAR	867	0.927219	NS	0.000378788
BC187	SGM 30C	8_105	ATP8	105	0.927263	NS	0.000378788
BC187	SGM 30C	9_165	ATP9	165	0.927263	NS	0.000378788
W303	CSM_30	2_672	COX2	672	0.930846	NS	0.000378788
YIIc17_E5	SGM 30C	1E3_231	COX1	231	0.93143	NS	0.000378788
YIIc17_E5	SGM 30C	1E3_234	COX1	234	0.93143	NS	0.000378788
W303	CSMEG_30	1E8_927	COX1	927	0.931603	NS	0.000378788
W303	CSMEG_30	1E8_959	COX1	959	0.931603	NS	0.000378788
W303	CSMEG_30	1E8_960	COX1	960	0.931603	NS	0.000378788
W303	CSMEG_30	1E8_967	COX1	967	0.931603	NS	0.000378788
W303	CSMEG_30	1E8_968	COX1	968	0.931603	NS	0.000378788
W303	CSMEG_30	1E9_977	COX1	977	0.931603	NS	0.000378788
YJM981	SGM 37C	2_672	COX2	672	0.933652	NS	0.000378788
YJM981	SGM 37C	1E9_981	COX1	981	0.935056	NS	0.000378788
YIIc17_E5	SGM 30C	2_706	COX2	706	0.936142	NS	0.000378788
YPS606	SOE 30C	1E1_159	COX1	159	0.938054	NS	0.000378788
W303	CSMEG_30	V_895	VAR	895	0.940215	NS	0.000378788
W303	CSMEG_30	V_896	VAR	896	0.940215	NS	0.000378788
YJM981	SGM 37C	2_658	COX2	658	0.942406	NS	0.000378788
YJM981	SGM 37C	2_659	COX2	659	0.942406	NS	0.000378788
YJM981	SGM 37C	2_676	COX2	676	0.942406	NS	0.000378788
YJM981	SGM 37C	2_681	COX2	681	0.942406	NS	0.000378788
YJM981	SGM 37C	2_685	COX2	685	0.942406	NS	0.000378788
YJM981	SGM 37C	2_694	COX2	694	0.942406	NS	0.000378788
YJM981	SGM 37C	2_709	COX2	709	0.942406	NS	0.000378788
DBVPG1373	SGM 30C	6_345	ATP6	345	0.942606	NS	0.000381679
YJM975	SGM 37C	2_675	COX2	675	0.943004	NS	0.000378788
YJM975	SGM 37C	2_682	COX2	682	0.943004	NS	0.000378788
YJM981	SGM 37C	2_669	COX2	669	0.94364	NS	0.000378788
W303	CSMEG_30	6_753	ATP6	753	0.945492	NS	0.000378788
W303	CSMEG_30	6_763	ATP6	763	0.945492	NS	0.000378788
W303	CSMEG_30	6_766	ATP6	766	0.945492	NS	0.000378788
YJM975	SGM 30C	3_540	COX3	540	0.946404	NS	0.000378788
BC187	SGM 30C	V_49	VAR	49	0.947918	NS	0.000378788
BC187	SGM 30C	V_50	VAR	50	0.947918	NS	0.000378788
BC187	SGM 30C	V_48	VAR	48	0.947918	NS	0.000378788
Y12	SGM 30C	2_624	COX2	624	0.950095	NS	0.000378788
YJM981	SGM 37C	1E8_901	COX1	901	0.953136	NS	0.000378788
YJM981	SGM 37C	1E8_902	COX1	902	0.953136	NS	0.000378788
YJM981	SGM 37C	1E8_921	COX1	921	0.953136	NS	0.000378788
YJM975	SGM 30C	2_294	COX2	294	0.954004	NS	0.000378788
Y12	SGM 30C	BE1_49	COB	49	0.956474	NS	0.000378788
YJM975	SGM 37C	6_345	ATP6	345	0.957655	NS	0.000378788
DBVPG6044	SGM 30C	1E3_231	COX1	231	0.960485	NS	0.000378788
DBVPG6044	SGM 30C	1E3_234	COX1	234	0.960485	NS	0.000378788
DBVPG6044	SGM 30C	2_624	COX2	624	0.962054	NS	0.000378788
YJM975	SGM 37C	BE4_565	COB	565	0.963466	NS	0.000378788
YJM975	SGM 37C	BE4_571	COB	571	0.963466	NS	0.000378788
W303	CSMEG_30	BE4_529	COB	529	0.963833	NS	0.000378788
W303	CSMEG_30	BE4_550	COB	550	0.963833	NS	0.000378788
W303	CSM_30	BE1_49	COB	49	0.96406	NS	0.000378788
W303	CSMEG_30	6_678	ATP6	678	0.964146	NS	0.000378788
YPS606	SOE 30C	1E1_150	COX1	150	0.966582	NS	0.000378788
L1528	SGM 30C	3_789	COX3	789	0.966709	NS	0.000378788
L1528	SGM 30C	3_807	COX3	807	0.966709	NS	0.000378788
YJM975	SGM 30C	2_663	COX2	663	0.966829	NS	0.000378788
YJM981	SGM 37C	3_789	COX3	789	0.968245	NS	0.000378788
YJM981	SGM 37C	3_807	COX3	807	0.968245	NS	0.000378788
BC187	SGM 30C	V_879	VAR	879	0.969269	NS	0.000378788
BC187	SGM 30C	V_888	VAR	888	0.969269	NS	0.000378788
BC187	SGM 30C	V_889	VAR	889	0.969269	NS	0.000378788
BC187	SGM 30C	V_890	VAR	890	0.969269	NS	0.000378788
BC187	SGM 30C	V_891	VAR	891	0.969269	NS	0.000378788
DBVPG1373	SGM 30C	2_672	COX2	672	0.96968	NS	0.000381679
YJM981	SGM 30C	3_804	COX3	804	0.969975	NS	0.000378788
Y12	SGM 30C	1E11_1445	COX1	1445	0.970685	NS	0.000378788
YJM975	SGM 37C	3_789	COX3	789	0.972185	NS	0.000378788
YJM975	SGM 37C	3_807	COX3	807	0.972185	NS	0.000378788
YPS606	SOE 30C	BE1_138	COB	138	0.97448	NS	0.000378788
YPS606	SOE 30C	BE1_150	COB	150	0.97448	NS	0.000378788
YJM975	SGM 37C	3_540	COX3	540	0.975026	NS	0.000378788
YIIc17_E5	SGM 30C	2_658	COX2	658	0.975039	NS	0.000378788
YIIc17_E5	SGM 30C	2_659	COX2	659	0.975039	NS	0.000378788
YIIc17_E5	SGM 30C	2_676	COX2	676	0.975039	NS	0.000378788
YIIc17_E5	SGM 30C	2_681	COX2	681	0.975039	NS	0.000378788
YIIc17_E5	SGM 30C	2_685	COX2	685	0.975039	NS	0.000378788
YIIc17_E5	SGM 30C	2_694	COX2	694	0.975039	NS	0.000378788
YIIc17_E5	SGM 30C	2_709	COX2	709	0.975039	NS	0.000378788
YJM981	SGM 37C	1E11_1445	COX1	1445	0.97677	NS	0.000378788
YPS606	SOE 30C	V_880	VAR	880	0.977154	NS	0.000378788
YPS606	SOE 30C	V_881	VAR	881	0.977154	NS	0.000378788
YPS606	SOE 30C	V_882	VAR	882	0.977154	NS	0.000378788
YPS606	SOE 30C	V_883	VAR	883	0.977154	NS	0.000378788
YPS606	SOE 30C	V_884	VAR	884	0.977154	NS	0.000378788
DBVPG1373	SGM 30C	2_669	COX2	669	0.977496	NS	0.000381679
L1528	SGM 30C	1E7_855	COX1	855	0.977739	NS	0.000378788
Y12	SGM 30C	1E7_855	COX1	855	0.978043	NS	0.000378788
DBVPG6044	SGM 30C	2_633	COX2	633	0.978264	NS	0.000378788
YIIc17_E5	SGM 30C	BE4_529	COB	529	0.981128	NS	0.000378788
YIIc17_E5	SGM 30C	BE4_550	COB	550	0.981128	NS	0.000378788
L1528	SGM 30C	1E1_164	COX1	164	0.981567	NS	0.000378788
W303	CSMEG_30	1E4_261	COX1	261	0.982987	NS	0.000378788
DBVPG6044	SGM 30C	6_345	ATP6	345	0.983207	NS	0.000378788
BC187	SGM 30C	2_669	COX2	669	0.985409	NS	0.000378788
DBVPG6044	SGM 30C	1E9_986	COX1	986	0.986932	NS	0.000378788
YJM975	SGM 37C	V_879	VAR	879	0.987372	NS	0.000378788
YJM975	SGM 37C	V_888	VAR	888	0.987372	NS	0.000378788
YJM975	SGM 37C	V_889	VAR	889	0.987372	NS	0.000378788
YJM975	SGM 37C	V_890	VAR	890	0.987372	NS	0.000378788
YJM975	SGM 37C	V_891	VAR	891	0.987372	NS	0.000378788
DBVPG6044	SGM 30C	BE1_24	COB	24	0.987808	NS	0.000378788
BC187	SGM 30C	BE4_529	COB	529	0.988329	NS	0.000378788
BC187	SGM 30C	BE4_550	COB	550	0.988329	NS	0.000378788
YPS606	SOE 30C	1E2_198	COX1	198	0.988623	NS	0.000378788
YJM981	SGM 37C	1E1_164	COX1	164	0.989814	NS	0.000378788
YIIc17_E5	SGM 30C	V_49	VAR	49	0.990991	NS	0.000378788
YIIc17_E5	SGM 30C	V_50	VAR	50	0.990991	NS	0.000378788
YIIc17_E5	SGM 30C	V_48	VAR	48	0.990991	NS	0.000378788
YJM981	SGM 30C	BE3_451	COB	451	0.991537	NS	0.000378788
YJM981	SGM 37C	2_675	COX2	675	0.991988	NS	0.000378788
YJM981	SGM 37C	2_682	COX2	682	0.991988	NS	0.000378788
W303	CSM_30	3_717	COX3	717	0.992255	NS	0.000378788
YJM975	SGM 37C	BE1_168	COB	168	0.994149	NS	0.000378788
DBVPG6044	SGM 30C	6_543	ATP6	543	0.995616	NS	0.000378788
DBVPG6044	SGM 30C	6_605	ATP6	605	0.995616	NS	0.000378788
DBVPG6044	SGM 30C	6_721	ATP6	721	0.995616	NS	0.000378788
DBVPG6044	SGM 30C	6_723	ATP6	723	0.995616	NS	0.000378788
YJM981	SGM 37C	2_691	COX2	691	0.995834	NS	0.000378788
YJM981	SGM 30C	1E9_980	COX1	980	NA	NA	0.000378788
YJM981	SGM 30C	1E10_1118	COX1	1118	NA	NA	0.000378788
YJM981	SGM 30C	1E10_1121	COX1	1121	NA	NA	0.000378788
YJM981	SGM 30C	1E10_1127	COX1	1127	NA	NA	0.000378788
YJM981	SGM 30C	1E11_1154	COX1	1154	NA	NA	0.000378788
YJM981	SGM 30C	1E11_1175	COX1	1175	NA	NA	0.000378788
YJM981	SGM 30C	1E11_1292	COX1	1292	NA	NA	0.000378788
YJM981	SGM 30C	3_69	COX3	69	NA	NA	0.000378788
YJM981	SGM 30C	V_185	VAR	185	NA	NA	0.000378788
YJM981	SGM 30C	V_186	VAR	186	NA	NA	0.000378788
YJM981	SGM 30C	V_187	VAR	187	NA	NA	0.000378788
YJM981	SGM 30C	V_188	VAR	188	NA	NA	0.000378788
YJM981	SGM 30C	V_189	VAR	189	NA	NA	0.000378788
YJM981	SGM 30C	V_190	VAR	190	NA	NA	0.000378788
YJM981	SGM 30C	V_191	VAR	191	NA	NA	0.000378788
YJM981	SGM 30C	V_192	VAR	192	NA	NA	0.000378788
YJM981	SGM 30C	V_193	VAR	193	NA	NA	0.000378788
YJM981	SGM 30C	V_194	VAR	194	NA	NA	0.000378788
YJM981	SGM 30C	V_195	VAR	195	NA	NA	0.000378788
YJM981	SGM 30C	V_196	VAR	196	NA	NA	0.000378788
YJM981	SGM 30C	V_197	VAR	197	NA	NA	0.000378788
YJM981	SGM 30C	V_198	VAR	198	NA	NA	0.000378788
YJM981	SGM 30C	V_199	VAR	199	NA	NA	0.000378788
YJM981	SGM 30C	V_200	VAR	200	NA	NA	0.000378788
YJM981	SGM 30C	V_201	VAR	201	NA	NA	0.000378788
YJM981	SGM 30C	V_202	VAR	202	NA	NA	0.000378788
YJM981	SGM 30C	V_203	VAR	203	NA	NA	0.000378788
YJM981	SGM 30C	V_204	VAR	204	NA	NA	0.000378788
YJM981	SGM 30C	V_205	VAR	205	NA	NA	0.000378788
YJM981	SGM 30C	V_206	VAR	206	NA	NA	0.000378788
YJM981	SGM 30C	V_207	VAR	207	NA	NA	0.000378788
YJM981	SGM 30C	V_208	VAR	208	NA	NA	0.000378788
YJM981	SGM 30C	V_209	VAR	209	NA	NA	0.000378788
YJM981	SGM 30C	V_210	VAR	210	NA	NA	0.000378788
YJM981	SGM 30C	V_211	VAR	211	NA	NA	0.000378788
YJM981	SGM 30C	V_212	VAR	212	NA	NA	0.000378788
YJM981	SGM 30C	V_213	VAR	213	NA	NA	0.000378788
YJM981	SGM 30C	V_214	VAR	214	NA	NA	0.000378788
YJM981	SGM 30C	V_215	VAR	215	NA	NA	0.000378788
YJM981	SGM 30C	V_216	VAR	216	NA	NA	0.000378788
YJM981	SGM 30C	V_217	VAR	217	NA	NA	0.000378788
YJM981	SGM 30C	V_218	VAR	218	NA	NA	0.000378788
YJM981	SGM 30C	V_219	VAR	219	NA	NA	0.000378788
YJM981	SGM 30C	V_220	VAR	220	NA	NA	0.000378788
YJM981	SGM 30C	V_221	VAR	221	NA	NA	0.000378788
YJM981	SGM 30C	V_222	VAR	222	NA	NA	0.000378788
YJM981	SGM 30C	V_223	VAR	223	NA	NA	0.000378788
YJM981	SGM 30C	V_224	VAR	224	NA	NA	0.000378788
YJM981	SGM 30C	V_225	VAR	225	NA	NA	0.000378788
YJM981	SGM 30C	V_226	VAR	226	NA	NA	0.000378788
YJM981	SGM 30C	V_227	VAR	227	NA	NA	0.000378788
YJM981	SGM 30C	V_228	VAR	228	NA	NA	0.000378788
YJM981	SGM 30C	V_229	VAR	229	NA	NA	0.000378788
YJM981	SGM 30C	V_230	VAR	230	NA	NA	0.000378788
YJM981	SGM 30C	V_231	VAR	231	NA	NA	0.000378788
YJM981	SGM 30C	V_232	VAR	232	NA	NA	0.000378788
YJM981	SGM 30C	V_233	VAR	233	NA	NA	0.000378788
YJM981	SGM 30C	V_234	VAR	234	NA	NA	0.000378788
YJM981	SGM 30C	V_235	VAR	235	NA	NA	0.000378788
YJM981	SGM 30C	V_239	VAR	239	NA	NA	0.000378788
YJM981	SGM 30C	V_481	VAR	481	NA	NA	0.000378788
YJM981	SGM 30C	V_482	VAR	482	NA	NA	0.000378788
YJM981	SGM 30C	V_489	VAR	489	NA	NA	0.000378788
YJM981	SGM 30C	V_872	VAR	872	NA	NA	0.000378788
YJM981	SGM 30C	V_894	VAR	894	NA	NA	0.000378788
YJM981	SGM 30C	V_1113	VAR	1113	NA	NA	0.000378788
YJM975	SGM 30C	1E9_980	COX1	980	NA	NA	0.000378788
YJM975	SGM 30C	1E10_1118	COX1	1118	NA	NA	0.000378788
YJM975	SGM 30C	1E10_1121	COX1	1121	NA	NA	0.000378788
YJM975	SGM 30C	1E10_1127	COX1	1127	NA	NA	0.000378788
YJM975	SGM 30C	1E11_1154	COX1	1154	NA	NA	0.000378788
YJM975	SGM 30C	1E11_1175	COX1	1175	NA	NA	0.000378788
YJM975	SGM 30C	1E11_1292	COX1	1292	NA	NA	0.000378788
YJM975	SGM 30C	3_69	COX3	69	NA	NA	0.000378788
YJM975	SGM 30C	V_185	VAR	185	NA	NA	0.000378788
YJM975	SGM 30C	V_186	VAR	186	NA	NA	0.000378788
YJM975	SGM 30C	V_187	VAR	187	NA	NA	0.000378788
YJM975	SGM 30C	V_188	VAR	188	NA	NA	0.000378788
YJM975	SGM 30C	V_189	VAR	189	NA	NA	0.000378788
YJM975	SGM 30C	V_190	VAR	190	NA	NA	0.000378788
YJM975	SGM 30C	V_191	VAR	191	NA	NA	0.000378788
YJM975	SGM 30C	V_192	VAR	192	NA	NA	0.000378788
YJM975	SGM 30C	V_193	VAR	193	NA	NA	0.000378788
YJM975	SGM 30C	V_194	VAR	194	NA	NA	0.000378788
YJM975	SGM 30C	V_195	VAR	195	NA	NA	0.000378788
YJM975	SGM 30C	V_196	VAR	196	NA	NA	0.000378788
YJM975	SGM 30C	V_197	VAR	197	NA	NA	0.000378788
YJM975	SGM 30C	V_198	VAR	198	NA	NA	0.000378788
YJM975	SGM 30C	V_199	VAR	199	NA	NA	0.000378788
YJM975	SGM 30C	V_200	VAR	200	NA	NA	0.000378788
YJM975	SGM 30C	V_201	VAR	201	NA	NA	0.000378788
YJM975	SGM 30C	V_202	VAR	202	NA	NA	0.000378788
YJM975	SGM 30C	V_203	VAR	203	NA	NA	0.000378788
YJM975	SGM 30C	V_204	VAR	204	NA	NA	0.000378788
YJM975	SGM 30C	V_205	VAR	205	NA	NA	0.000378788
YJM975	SGM 30C	V_206	VAR	206	NA	NA	0.000378788
YJM975	SGM 30C	V_207	VAR	207	NA	NA	0.000378788
YJM975	SGM 30C	V_208	VAR	208	NA	NA	0.000378788
YJM975	SGM 30C	V_209	VAR	209	NA	NA	0.000378788
YJM975	SGM 30C	V_210	VAR	210	NA	NA	0.000378788
YJM975	SGM 30C	V_211	VAR	211	NA	NA	0.000378788
YJM975	SGM 30C	V_212	VAR	212	NA	NA	0.000378788
YJM975	SGM 30C	V_213	VAR	213	NA	NA	0.000378788
YJM975	SGM 30C	V_214	VAR	214	NA	NA	0.000378788
YJM975	SGM 30C	V_215	VAR	215	NA	NA	0.000378788
YJM975	SGM 30C	V_216	VAR	216	NA	NA	0.000378788
YJM975	SGM 30C	V_217	VAR	217	NA	NA	0.000378788
YJM975	SGM 30C	V_218	VAR	218	NA	NA	0.000378788
YJM975	SGM 30C	V_219	VAR	219	NA	NA	0.000378788
YJM975	SGM 30C	V_220	VAR	220	NA	NA	0.000378788
YJM975	SGM 30C	V_221	VAR	221	NA	NA	0.000378788
YJM975	SGM 30C	V_222	VAR	222	NA	NA	0.000378788
YJM975	SGM 30C	V_223	VAR	223	NA	NA	0.000378788
YJM975	SGM 30C	V_224	VAR	224	NA	NA	0.000378788
YJM975	SGM 30C	V_225	VAR	225	NA	NA	0.000378788
YJM975	SGM 30C	V_226	VAR	226	NA	NA	0.000378788
YJM975	SGM 30C	V_227	VAR	227	NA	NA	0.000378788
YJM975	SGM 30C	V_228	VAR	228	NA	NA	0.000378788
YJM975	SGM 30C	V_229	VAR	229	NA	NA	0.000378788
YJM975	SGM 30C	V_230	VAR	230	NA	NA	0.000378788
YJM975	SGM 30C	V_231	VAR	231	NA	NA	0.000378788
YJM975	SGM 30C	V_232	VAR	232	NA	NA	0.000378788
YJM975	SGM 30C	V_233	VAR	233	NA	NA	0.000378788
YJM975	SGM 30C	V_234	VAR	234	NA	NA	0.000378788
YJM975	SGM 30C	V_235	VAR	235	NA	NA	0.000378788
YJM975	SGM 30C	V_239	VAR	239	NA	NA	0.000378788
YJM975	SGM 30C	V_481	VAR	481	NA	NA	0.000378788
YJM975	SGM 30C	V_482	VAR	482	NA	NA	0.000378788
YJM975	SGM 30C	V_489	VAR	489	NA	NA	0.000378788
YJM975	SGM 30C	V_872	VAR	872	NA	NA	0.000378788
YJM975	SGM 30C	V_894	VAR	894	NA	NA	0.000378788
YJM975	SGM 30C	V_1113	VAR	1113	NA	NA	0.000378788
YIIc17_E5	SGM 30C	1E9_980	COX1	980	NA	NA	0.000378788
YIIc17_E5	SGM 30C	1E10_1118	COX1	1118	NA	NA	0.000378788
YIIc17_E5	SGM 30C	1E10_1121	COX1	1121	NA	NA	0.000378788
YIIc17_E5	SGM 30C	1E10_1127	COX1	1127	NA	NA	0.000378788
YIIc17_E5	SGM 30C	1E11_1154	COX1	1154	NA	NA	0.000378788
YIIc17_E5	SGM 30C	1E11_1175	COX1	1175	NA	NA	0.000378788
YIIc17_E5	SGM 30C	1E11_1292	COX1	1292	NA	NA	0.000378788
YIIc17_E5	SGM 30C	3_69	COX3	69	NA	NA	0.000378788
YIIc17_E5	SGM 30C	V_185	VAR	185	NA	NA	0.000378788
YIIc17_E5	SGM 30C	V_186	VAR	186	NA	NA	0.000378788
YIIc17_E5	SGM 30C	V_187	VAR	187	NA	NA	0.000378788
YIIc17_E5	SGM 30C	V_188	VAR	188	NA	NA	0.000378788
YIIc17_E5	SGM 30C	V_189	VAR	189	NA	NA	0.000378788
YIIc17_E5	SGM 30C	V_190	VAR	190	NA	NA	0.000378788
YIIc17_E5	SGM 30C	V_191	VAR	191	NA	NA	0.000378788
YIIc17_E5	SGM 30C	V_192	VAR	192	NA	NA	0.000378788
YIIc17_E5	SGM 30C	V_193	VAR	193	NA	NA	0.000378788
YIIc17_E5	SGM 30C	V_194	VAR	194	NA	NA	0.000378788
YIIc17_E5	SGM 30C	V_195	VAR	195	NA	NA	0.000378788
YIIc17_E5	SGM 30C	V_196	VAR	196	NA	NA	0.000378788
YIIc17_E5	SGM 30C	V_197	VAR	197	NA	NA	0.000378788
YIIc17_E5	SGM 30C	V_198	VAR	198	NA	NA	0.000378788
YIIc17_E5	SGM 30C	V_199	VAR	199	NA	NA	0.000378788
YIIc17_E5	SGM 30C	V_200	VAR	200	NA	NA	0.000378788
YIIc17_E5	SGM 30C	V_201	VAR	201	NA	NA	0.000378788
YIIc17_E5	SGM 30C	V_202	VAR	202	NA	NA	0.000378788
YIIc17_E5	SGM 30C	V_203	VAR	203	NA	NA	0.000378788
YIIc17_E5	SGM 30C	V_204	VAR	204	NA	NA	0.000378788
YIIc17_E5	SGM 30C	V_205	VAR	205	NA	NA	0.000378788
YIIc17_E5	SGM 30C	V_206	VAR	206	NA	NA	0.000378788
YIIc17_E5	SGM 30C	V_207	VAR	207	NA	NA	0.000378788
YIIc17_E5	SGM 30C	V_208	VAR	208	NA	NA	0.000378788
YIIc17_E5	SGM 30C	V_209	VAR	209	NA	NA	0.000378788
YIIc17_E5	SGM 30C	V_210	VAR	210	NA	NA	0.000378788
YIIc17_E5	SGM 30C	V_211	VAR	211	NA	NA	0.000378788
YIIc17_E5	SGM 30C	V_212	VAR	212	NA	NA	0.000378788
YIIc17_E5	SGM 30C	V_213	VAR	213	NA	NA	0.000378788
YIIc17_E5	SGM 30C	V_214	VAR	214	NA	NA	0.000378788
YIIc17_E5	SGM 30C	V_215	VAR	215	NA	NA	0.000378788
YIIc17_E5	SGM 30C	V_216	VAR	216	NA	NA	0.000378788
YIIc17_E5	SGM 30C	V_217	VAR	217	NA	NA	0.000378788
YIIc17_E5	SGM 30C	V_218	VAR	218	NA	NA	0.000378788
YIIc17_E5	SGM 30C	V_219	VAR	219	NA	NA	0.000378788
YIIc17_E5	SGM 30C	V_220	VAR	220	NA	NA	0.000378788
YIIc17_E5	SGM 30C	V_221	VAR	221	NA	NA	0.000378788
YIIc17_E5	SGM 30C	V_222	VAR	222	NA	NA	0.000378788
YIIc17_E5	SGM 30C	V_223	VAR	223	NA	NA	0.000378788
YIIc17_E5	SGM 30C	V_224	VAR	224	NA	NA	0.000378788
YIIc17_E5	SGM 30C	V_225	VAR	225	NA	NA	0.000378788
YIIc17_E5	SGM 30C	V_226	VAR	226	NA	NA	0.000378788
YIIc17_E5	SGM 30C	V_227	VAR	227	NA	NA	0.000378788
YIIc17_E5	SGM 30C	V_228	VAR	228	NA	NA	0.000378788
YIIc17_E5	SGM 30C	V_229	VAR	229	NA	NA	0.000378788
YIIc17_E5	SGM 30C	V_230	VAR	230	NA	NA	0.000378788
YIIc17_E5	SGM 30C	V_231	VAR	231	NA	NA	0.000378788
YIIc17_E5	SGM 30C	V_232	VAR	232	NA	NA	0.000378788
YIIc17_E5	SGM 30C	V_233	VAR	233	NA	NA	0.000378788
YIIc17_E5	SGM 30C	V_234	VAR	234	NA	NA	0.000378788
YIIc17_E5	SGM 30C	V_235	VAR	235	NA	NA	0.000378788
YIIc17_E5	SGM 30C	V_239	VAR	239	NA	NA	0.000378788
YIIc17_E5	SGM 30C	V_481	VAR	481	NA	NA	0.000378788
YIIc17_E5	SGM 30C	V_482	VAR	482	NA	NA	0.000378788
YIIc17_E5	SGM 30C	V_489	VAR	489	NA	NA	0.000378788
YIIc17_E5	SGM 30C	V_872	VAR	872	NA	NA	0.000378788
YIIc17_E5	SGM 30C	V_894	VAR	894	NA	NA	0.000378788
YIIc17_E5	SGM 30C	V_1113	VAR	1113	NA	NA	0.000378788
Y12	SGM 30C	1E9_980	COX1	980	NA	NA	0.000378788
Y12	SGM 30C	1E10_1118	COX1	1118	NA	NA	0.000378788
Y12	SGM 30C	1E10_1121	COX1	1121	NA	NA	0.000378788
Y12	SGM 30C	1E10_1127	COX1	1127	NA	NA	0.000378788
Y12	SGM 30C	1E11_1154	COX1	1154	NA	NA	0.000378788
Y12	SGM 30C	1E11_1175	COX1	1175	NA	NA	0.000378788
Y12	SGM 30C	1E11_1292	COX1	1292	NA	NA	0.000378788
Y12	SGM 30C	3_69	COX3	69	NA	NA	0.000378788
Y12	SGM 30C	V_185	VAR	185	NA	NA	0.000378788
Y12	SGM 30C	V_186	VAR	186	NA	NA	0.000378788
Y12	SGM 30C	V_187	VAR	187	NA	NA	0.000378788
Y12	SGM 30C	V_188	VAR	188	NA	NA	0.000378788
Y12	SGM 30C	V_189	VAR	189	NA	NA	0.000378788
Y12	SGM 30C	V_190	VAR	190	NA	NA	0.000378788
Y12	SGM 30C	V_191	VAR	191	NA	NA	0.000378788
Y12	SGM 30C	V_192	VAR	192	NA	NA	0.000378788
Y12	SGM 30C	V_193	VAR	193	NA	NA	0.000378788
Y12	SGM 30C	V_194	VAR	194	NA	NA	0.000378788
Y12	SGM 30C	V_195	VAR	195	NA	NA	0.000378788
Y12	SGM 30C	V_196	VAR	196	NA	NA	0.000378788
Y12	SGM 30C	V_197	VAR	197	NA	NA	0.000378788
Y12	SGM 30C	V_198	VAR	198	NA	NA	0.000378788
Y12	SGM 30C	V_199	VAR	199	NA	NA	0.000378788
Y12	SGM 30C	V_200	VAR	200	NA	NA	0.000378788
Y12	SGM 30C	V_201	VAR	201	NA	NA	0.000378788
Y12	SGM 30C	V_202	VAR	202	NA	NA	0.000378788
Y12	SGM 30C	V_203	VAR	203	NA	NA	0.000378788
Y12	SGM 30C	V_204	VAR	204	NA	NA	0.000378788
Y12	SGM 30C	V_205	VAR	205	NA	NA	0.000378788
Y12	SGM 30C	V_206	VAR	206	NA	NA	0.000378788
Y12	SGM 30C	V_207	VAR	207	NA	NA	0.000378788
Y12	SGM 30C	V_208	VAR	208	NA	NA	0.000378788
Y12	SGM 30C	V_209	VAR	209	NA	NA	0.000378788
Y12	SGM 30C	V_210	VAR	210	NA	NA	0.000378788
Y12	SGM 30C	V_211	VAR	211	NA	NA	0.000378788
Y12	SGM 30C	V_212	VAR	212	NA	NA	0.000378788
Y12	SGM 30C	V_213	VAR	213	NA	NA	0.000378788
Y12	SGM 30C	V_214	VAR	214	NA	NA	0.000378788
Y12	SGM 30C	V_215	VAR	215	NA	NA	0.000378788
Y12	SGM 30C	V_216	VAR	216	NA	NA	0.000378788
Y12	SGM 30C	V_217	VAR	217	NA	NA	0.000378788
Y12	SGM 30C	V_218	VAR	218	NA	NA	0.000378788
Y12	SGM 30C	V_219	VAR	219	NA	NA	0.000378788
Y12	SGM 30C	V_220	VAR	220	NA	NA	0.000378788
Y12	SGM 30C	V_221	VAR	221	NA	NA	0.000378788
Y12	SGM 30C	V_222	VAR	222	NA	NA	0.000378788
Y12	SGM 30C	V_223	VAR	223	NA	NA	0.000378788
Y12	SGM 30C	V_224	VAR	224	NA	NA	0.000378788
Y12	SGM 30C	V_225	VAR	225	NA	NA	0.000378788
Y12	SGM 30C	V_226	VAR	226	NA	NA	0.000378788
Y12	SGM 30C	V_227	VAR	227	NA	NA	0.000378788
Y12	SGM 30C	V_228	VAR	228	NA	NA	0.000378788
Y12	SGM 30C	V_229	VAR	229	NA	NA	0.000378788
Y12	SGM 30C	V_230	VAR	230	NA	NA	0.000378788
Y12	SGM 30C	V_231	VAR	231	NA	NA	0.000378788
Y12	SGM 30C	V_232	VAR	232	NA	NA	0.000378788
Y12	SGM 30C	V_233	VAR	233	NA	NA	0.000378788
Y12	SGM 30C	V_234	VAR	234	NA	NA	0.000378788
Y12	SGM 30C	V_235	VAR	235	NA	NA	0.000378788
Y12	SGM 30C	V_239	VAR	239	NA	NA	0.000378788
Y12	SGM 30C	V_481	VAR	481	NA	NA	0.000378788
Y12	SGM 30C	V_482	VAR	482	NA	NA	0.000378788
Y12	SGM 30C	V_489	VAR	489	NA	NA	0.000378788
Y12	SGM 30C	V_872	VAR	872	NA	NA	0.000378788
Y12	SGM 30C	V_894	VAR	894	NA	NA	0.000378788
Y12	SGM 30C	V_1113	VAR	1113	NA	NA	0.000378788
L1528	SGM 30C	1E9_980	COX1	980	NA	NA	0.000378788
L1528	SGM 30C	1E10_1118	COX1	1118	NA	NA	0.000378788
L1528	SGM 30C	1E10_1121	COX1	1121	NA	NA	0.000378788
L1528	SGM 30C	1E10_1127	COX1	1127	NA	NA	0.000378788
L1528	SGM 30C	1E11_1154	COX1	1154	NA	NA	0.000378788
L1528	SGM 30C	1E11_1175	COX1	1175	NA	NA	0.000378788
L1528	SGM 30C	1E11_1292	COX1	1292	NA	NA	0.000378788
L1528	SGM 30C	3_69	COX3	69	NA	NA	0.000378788
L1528	SGM 30C	V_185	VAR	185	NA	NA	0.000378788
L1528	SGM 30C	V_186	VAR	186	NA	NA	0.000378788
L1528	SGM 30C	V_187	VAR	187	NA	NA	0.000378788
L1528	SGM 30C	V_188	VAR	188	NA	NA	0.000378788
L1528	SGM 30C	V_189	VAR	189	NA	NA	0.000378788
L1528	SGM 30C	V_190	VAR	190	NA	NA	0.000378788
L1528	SGM 30C	V_191	VAR	191	NA	NA	0.000378788
L1528	SGM 30C	V_192	VAR	192	NA	NA	0.000378788
L1528	SGM 30C	V_193	VAR	193	NA	NA	0.000378788
L1528	SGM 30C	V_194	VAR	194	NA	NA	0.000378788
L1528	SGM 30C	V_195	VAR	195	NA	NA	0.000378788
[truncated: 576 more rows]
